# Supplementary material for: Statistical characteristics of analytical studies published in Peruvian medical journals from 2021 to 2022: A methodological study
Source: PLoS One. 2024 Jul 3;19(7):e0306334. doi: 10.1371/journal.pone.0306334 (PMC11221636; doi:10.1371/journal.pone.0306334)
Supplement: S1 Dataset — (XLSX) [file pone.0306334.s001.xlsx]

## Sheet: Final
Revista	Año	Número	Título	Link	Unidad de análisis: en seres humanos	Evalúa relación entre variables (en las tablas/figuras, buscar si tiene valores P para asociar variables, o medidas de asociación [RR, OR...])	No es una validación u otro tipo raro de estudio, o hay duda (especificar)	Inclusión (cumple con los 3)	Fecha de recepción del artículo	fecha de aceptación de artículo	tiempo entre aceptacion y recepción (días)	Diseño de estudio (ver primera parte de sección de métodos): Transversal, cohorte prospectiva (seguimiento), cohorte retrospectiva (seguimiento), casos-controles	Área de estudio: - clínico (en pacientes con alguna condición) - salud pública (en poblaciones)	Número de autores	Primera filiación del primer autor	Ciudad, País de primer autor	Algún autor peruano: Sí=1 / No=0	De qué país son la mayoría de autores (según su filiación)	Qué países participaron en el estudio (según su filiación)	De qué país es la población estudiada	Financiamiento del estudio (autofinanciado / financiado por... / no menciona)	¿Especifica qué software estadístico se usó para los análisis (en la sección de análisis estadístico de los métodos)? Si=1 / No=0	Softwares utilizados	¿Mencionan cómo fue el cálculo de tamaño de muestra o potencia estadística (parámetros introducidos y resultado final) ? (Sí, tamaño de muestra / Sí, potencia / No)	Si lo mencionan, ¿el cálculo corresponde al objetivo? (evaluar luego, si son pocos los estudios que han mencionado la fórmula)	Cita a resultados de antecedentes en el cálculo del tamaño de muestra	Mención de cuanto es la potencia estadística para el cálculo de tamaño de muestra	Se consideró el ajuste estadístico para el cálculo del tamaño de muestra	¿Realizan imputación? Sí=1 / No o no mencionan nada al respecto=0	Frecuencias absolutas	Frecuencias relativas (porcentaje)	Intervalos de confianza (IC95%) para frecuencia	Medias	DE (si no lo dicen, asumir que ± presenta la DE)	Error estándar	Intervalos de confianza (IC95%) para medias	Medianas	Rango intercuartílico	Rango (valor mínimo y valor máximo) Ejm: el participante con menos edad tuvo 10 años y el más viejito 50	Evaluación de la normalidad: cómo se hizo: - Kolmogorov-smirnov - Shapiro Wilk - Otros (detallar)	Chi-2 o "ji cuadrado" (con o sin corrección de Yates)	Fisher	T-test	U de Mann-Whitney (signed rank)	Wilcoxon (rank sum)	ANOVA	Friedman	Kruskal-Walis	Correlación de pearson
Acta Médica Peruana	2022	3	Relación del estado nutricional e índice triglicéridos/c-HDL en adultos atendidos en un hospital público	https://amp.cmp.org.pe/index.php/AMP/article/view/2393	1	1	1	1	2022-05-24	2022-09-15	114	Transversal	Salud pública	1	Nutricionista del Instituto Nacional Cardiovascular – INCOR,	Lima, Perú	1	Perú	Perú	Perú	Autofinanciado	1	SPSS	No					0	1	1	0	1	1	0	0	0	1	0	Kolmogorov-Smirnov	0	0	1	0	0	0	0	0	0
Acta Médica Peruana	2022	4	Prevalencia y componentes del síndrome metabólico premórbido en trabajadores asegurados al seguro social de salud en una zona de altitud moderada en Perú	https://amp.cmp.org.pe/index.php/AMP/article/view/2505	1	1	1	1	2022-11-30	2023-01-05	36	Transversal	Salud pública	3	Hospital Nacional Guillermo Almenara Irigoyen	Lima, Perú	1	Perú	Perú	Perú	Autofinanciado	1	Stata	No					0	0	1	0	0	0	0	0	1	1	0	0	0	0	0	1	0	0	0	0	0
Acta Médica Peruana	2022	4	Hipotermia terapéutica para tratamiento de encefalopatía hipóxico-isquémica del recién nacido asfixiado: Características clínicas, radiológicas y electrográficas de los neonatos atendidos en el Instituto Nacional Materno Perinatal	https://amp.cmp.org.pe/index.php/AMP/article/view/2441	1	1	1	1	2022-08-23	2022-11-24	93	Cohorte retrospectiva	Clínico	3	Instituto Nacional Materno Perinatal	Lima, Perú	1	Perú	Perú	Perú	Autofinanciado	1	Stata	No					0	1	1	0	1	1	0	0	0	0	0	0	1	1	0	0	0	0	0	0	0
Acta Médica Peruana	2022	4	Variación de la calidad de vida en pacientes con Síndrome de Apnea Hipopnea Obstructiva del Sueño luego del tratamiento con dispositivo de avance mandibular	https://amp.cmp.org.pe/index.php/AMP/article/view/2394	1	1	1	1	2022-06-02	2022-12-01	182	Cuasiexperimental	Clínico	6	Hospital Regional Docente Clínico Quirúrgico Daniel A. Carrión	Huancayo, Perú	1	Perú	Perú	Perú	Colegio Médico del Perú	1	Stata	Sí, tamaño de muestra	1	0	1	0	0	1	1	0	1	1	0	0	0	0	0	0	1	0	1	0	1	0	0	0	0
Acta Médica Peruana	2022	3	Asociación entre el incremento de la circunferencia abdominal y dislipidemia secundaria o resistencia a la insulina en adolescentes obesos	https://amp.cmp.org.pe/index.php/AMP/article/view/2333	1	1	1	1	2022-02-23	2022-09-22	211	Transversal	Clínico	1	Centro de Salud Juan Pérez Carranza	Lima, Perú	1	Perú	Perú	Perú	Autofinanciado	0	0	No					0	1	1	0	1	1	0	0	0	0	0	Kolmogorov-Smirnov	1	0	1	0	0	0	0	0	0
Acta Médica Peruana	2022	4	Letalidad por COVID-19 en adultos hospitalizados durante las dos primeras olas pandémicas: Una experiencia del sector privado en Perú	https://amp.cmp.org.pe/index.php/AMP/article/view/2513	1	1	1	1	2022-12-01	2023-01-12	42	Transversal	Clínico	4	Universidad Nacional Mayor de San Marcos	Lima, Perú	1	Perú	Perú	Perú	No reportan	1	Excel y SPSS	Sí, tamaño de muestra	1	1	0	0	0	1	1	0	0	0	0	0	1	1	0	Kolmogorov-Smirnov y método gráfico	1	1	1	1	0	0	0	0	0
Acta Médica Peruana	2021	3	Saturación de oxígeno en pacientes durante hemodiálisis a diferentes altitudes	https://amp.cmp.org.pe/index.php/AMP/article/view/2146	1	1	1	1	2021-07-03	2021-09-30	89	Cohorte prospectiva	Clínico	5	Hospital Nacional Arzobispo Loayza	Lima, Perú	1	Perú	Perú	Perú	Autofinanciado	0	0	Sí, tamaño de muestra	1	0	1	0	0	1	1	0	1	1	0	0	1	1	0	0	1	0	1	0	0	1	1	1	0
Acta Médica Peruana	2022	1	Eliminación y prevención de la deficiencia de yodo en mujeres gestantes de Perú	http://www.scielo.org.pe/scielo.php?script=sci_arttext&pid=S1728-59172022000100007&lng=es&nrm=iso&tlng=es	1	1	1	1	2021-12-16	2022-03-03	77	Transversal	Salud pública	11	Universidad Peruana Cayetano Heredia	Lima, Perú	1	Perú	Perú	Perú	fondos de UNICEF	1	SPSS	No					0	1	0	0	0	0	0	0	1	1	0	0	0	0	0	1	0	0	0	1	0
Acta Médica Peruana	2021	3	Asociación entre salud mental y actitudes ante el confinamiento durante la pandemia COVID-19 en hospitales de Lima y Callao	https://amp.cmp.org.pe/index.php/AMP/article/view/2025	1	1	1	1	2020-02-08	2021-10-21	621	Transversal	Salud pública	3	Universidad Científica del Sur	Lima, Perú	1	Perú	Perú	Perú	Autofinanciado	1	Stata	Sí, tamaño de muestra	0	1	0	0	0	1	1	0	1	1	0	0	1	1	0	Shapiro-Wilk e histograma	0	0	0	1	0	0	0	1	0
Acta Médica Peruana	2022	3	Vías de ventilación y retracción epitimpánica en otitis media crónica no colesteatomatosa	https://amp.cmp.org.pe/index.php/AMP/article/view/2239	1	1	1	1	2022-02-14	2022-09-10	208	Transversal	Clínico	3	Hospital Nacional Arzobispo Loayza	Lima, Perú	1	Perú	Perú	Perú	Autofinanciado	0	0	No					0	0	1	0	0	0	0	0	0	0	0	0	1	0	0	0	0	0	0	0	0
Acta Médica Peruana	2022	1	Relación entre el tipo de fisura labiopalatina y la disfunción de la trompa de Eustaquio en niños, Perú 2020	https://amp.cmp.org.pe/index.php/AMP/article/view/2216	1	1	1	1	2021-10-09	2022-03-10	152	Transversal	Clínico	1	Universidad Nacional Mayor de San Marcos	Lima, Perú	1	Perú	Perú	Perú	Autofinanciado	1	SPSS	No					0	1	1	0	1	0	0	0	0	0	0	0	0	0	0	0	0	0	0	0	0
Acta Médica Peruana	2021	4	Relación entre anemia del primer trimestre y bajo peso al nacer en cuatro Centros de Salud Materno-Infantiles de Lima Sur durante el 2019	https://amp.cmp.org.pe/index.php/AMP/article/view/2159	1	1	1	1	2021-07-20	2021-12-30	163	Cohorte retrospectiva	Clínico	3	Universidad Científica del Sur	Lima, Perú	1	Perú	Perú	Perú	Autofinanciado	1	Stata	Sí, potencia					0	1	1	0	0	0	0	0	0	0	0	0	1	1	0	0	0	0	0	0	0
Acta Médica Peruana	2021	1	Factores asociados a hallazgos anormales en radiografías digitales de tórax en trabajadores asintomáticos en Lima, Perú	https://amp.cmp.org.pe/index.php/AMP/article/view/1114	1	1	1	1	2020-02-08	2020-05-07	89	Transversal	Salud pública	5	Universidad Científica del Sur	Lima, Perú	1	Perú	Perú	Perú	Autofinanciado	1	Stata	No					0	1	1	1	1	0	0	0	0	0	1	0	1	0	0	0	0	0	0	0	0
Acta Médica Peruana	2022	3	Motivo de consulta y tiempo de espera en establecimientos de salud públicos durante la pandemia por COVID-19, Perú 2020	https://amp.cmp.org.pe/index.php/AMP/article/view/2423	1	1	1	1	2022-07-14	2022-09-15	63	Transversal	Salud pública	3	Universidad de San Martín de Porres	Lima, Perú	1	Perú	Perú	Perú	Autofinanciado	1	Stata y SPSS	No					0	1	1	0	1	1	0	0	1	1	0	Kolmogorov-Smirnov	0	0	1	0	0	1	0	0	0
Acta Médica Peruana	2021	4	Insuficiencia renal y hemodiálisis en pacientes hospitalizados con COVID-19 durante la primera ola en Lima, Perú	https://amp.cmp.org.pe/index.php/AMP/article/view/2169	1	1	1	1	2021-08-05	2021-12-27	144	Cohorte retrospectiva	Clínico	5	Hospital Nacional Edgardo Rebagliati Martins	Lima, Perú	1	Perú	Perú	Perú	Autofinanciado	1	Excel y Stata	No					0	1	1	0	0	0	0	0	0	0	0	0	1	0	0	0	0	0	0	0	0
Acta Médica Peruana	2022	1	Problemas de visión en personas de más de 50 años en el Perú: Un estudio poblacional	https://amp.cmp.org.pe/index.php/AMP/article/view/2233/1436	1	1	1	1	2021-10-25	2022-03-06	132	Transversal	Salud pública	5	Universidad Privada San Juan Bautista	Lima, Perú	1	Perú	Perú	Perú	Autofinanciado	1	Stata	No					0	1	1	1	0	0	0	0	0	0	0	0	1	0	0	0	0	0	0	0	0
Acta Médica Peruana	2021	1	Características y factores asociados al maltrato percibido en internos de medicina en Perú	https://amp.cmp.org.pe/index.php/AMP/article/view/1848	1	1	1	1	2020-09-30	2021-01-25	117	Transversal	Salud pública	12	Universidad Nacional de Ucayali.	Ucayali, Perú	1	Perú	Perú	Perú	Autofinanciado	1	Excel y Stata	No					0	1	1	0	0	0	0	0	1	1	0	Shapiro Wilk	0	0	0	0	0	0	0	0	0
Acta Médica Peruana	2022	4	Control metabólico y su relación con enfermedad arterial periférica en sujetos con diabetes mellitus tipo 2: Estudio caso-control pareado	https://amp.cmp.org.pe/index.php/AMP/article/view/2448	1	1	1	1	2022-09-01	2022-11-17	77	casos-controles	Clínico	5	Universidad de San Martín de Porres	Lima, Perú	1	Perú	Perú	Perú	Autofinanciado	1	Stata	Sí, tamaño de muestra	1	0	1	0	0	1	1	0	0	0	0	0	1	1	0	0	1	0	0	1	0	0	0	0	0
Acta Médica Peruana	2022	1	Predictores de mortalidad intrahospitalaria y de mal pronóstico funcional en pacientes sometidos a evacuación quirúrgica de hemorragia intracerebral	https://amp.cmp.org.pe/index.php/AMP/article/view/2286	1	1	1	1	2021-12-15	2022-02-03	50	Cohorte retrospectiva	Clínico	5	Hospital Nacional Guillermo Almenara Irigoyen	Lima, Perú	1	Perú	Perú	Perú	Autofinanciado	1	Stata	No					0	1	1	0	1	1	0	0	0	0	0	0	1	0	1	0	0	0	0	0	0
Acta Médica Peruana	2021	2	Recuperación mejorada después de cirugía en cáncer colorrectal. Instituto Nacional de Enfermedades Neoplásicas	https://amp.cmp.org.pe/index.php/AMP/article/view/1922	1	1	1	1	2020-11-26	2021-06-24	210	Transversal	Clínico	10	INEN	Lima, Perú	1	Perú	Perú	Perú	Autofinanciado	1	SPSS	No					0	1	1	0	0	0	0	0	1	0	1	0	1	0	0	1	0	0	0	0	0
Acta Médica Peruana	2022	4	Score Tomográfico de Severidad (TSS) como predictor de admisión a Unidad de Cuidados Intensivos (UCI) en pacientes con neumonía COVID-19 en una clínica de San Juan de Lurigancho Lima, Perú	https://amp.cmp.org.pe/index.php/AMP/article/view/2456	1	1	1	1	2022-11-01	2022-11-26	25	casos-controles	Clínico	5	Complejo Hospitalario San Pablo	Lima, Perú	1	Perú	Perú	Perú	Autofinanciado	1	Stata	No					0	1	1	0	1	1	0	0	0	0	0	0	1	1	1	1	0	0	0	0	0
Acta Médica Peruana	2021	1	Conocimientos sobre diabetes mellitus tipo 2 y adherencia al tratamiento en pacientes del hospital Reátegui, Piura, Perú	https://amp.cmp.org.pe/index.php/AMP/article/view/1119	1	1	1	1	2020-08-03	2021-03-25	234	Transversal	Salud pública	2	Universidad Privada Antenor Orrego	Piura, Perú	1	Perú	Perú	Perú	Autofinanciado	1	Excel y SPSS	Sí, tamaño de muestra	1	0	0	0	0	1	1	0	0	0	0	0	0	0	0	0	0	0	0	0	0	0	0	0	0
Acta Médica Peruana	2022	2	Características de la colocación y permanencia de catéteres venosos centrales temporales para hemodiálisis en un hospital público 2015-2019	https://amp.cmp.org.pe/index.php/AMP/article/view/2231	1	1	1	1	2021-10-21	2022-07-07	259	Cohorte retrospectiva	Clínico	3	Hospital Nacional Arzobispo Loayza	Lima, Perú	1	Perú	Perú	Perú	Autofinanciado	1	Stata	No					0	1	1	0	1	1	0	0	1	1	0	0	1	0	1	0	1	1	0	1	0
Acta Médica Peruana	2022	2	Factores de riesgo asociados a mortalidad en pacientes con neumonía por SARS-CoV-2 en un Hospital-I del Seguro Social, Perú-La Libertad	https://amp.cmp.org.pe/index.php/AMP/article/view/2336	1	1	1	1	2022-03-26	2022-06-23	89	Cohorte retrospectiva	Clínico	2	Hospital I Pacasmayo-Essalud	La Libertad, Perú	1	Perú	Perú	Perú	Autofinanciado	1	Stata	No					0	1	1	0	1	1	0	0	1	1	0	0	1	1	1	1	0	0	0	0	0
Acta Médica Peruana	2021	3	Mortalidad por hidroxicloroquina y azitromicina en pacientes con COVID-19 en ventilación mecánica de una unidad de cuidados intensivos de Lima	https://amp.cmp.org.pe/index.php/AMP/article/view/2165	1	1	1	1	2021-08-31	2021-09-04	4	Cohorte retrospectiva	Clínico	3	Hospital Nacional Cayetano Heredia	Lima, Perú	1	Perú	Perú	Perú	Autofinanciado	1	Stata	No					0	1	1	0	1	1	0	0	0	0	0	0	1	1	1	0	1	0	0	0	0
Acta Médica Peruana	2021	1	Hemorragia intraventricular en prematuros menores de 28 semanas en un hospital general de Lima, 2013 - 2017	https://amp.cmp.org.pe/index.php/AMP/article/view/1921	1	1	1	1	2020-11-25	2021-02-21	88	Cohorte retrospectiva	Clínico	3	Hospital Nacional Cayetano Heredia	Lima, Perú	1	Perú	Perú	Perú	Autofinanciado	1	Stata	No					0	1	1	0	1	1	0	0	0	0	0	0	1	1	0	0	0	1	0	0	0
Ginecología	2022	4	Ansiedad y depresión posparto a largo plazo de las madres con COVID-19 durante el embarazo	http://51.222.106.123/index.php/RPGO/article/view/2452	1	1	1	1	2022-09-06	2022-10-15	39	Transversal	Clínico	12	Universidad de Ciencias de la Salud	Tepecik, Turquía	0	Turquía	Turquía	Turquía	Autofinanciado	1	SPSS	No					0	1	1	0	1	1	0	0	0	0	0	Shapiro Wilk	1	0	1	0	0	0	0	0	0
Ginecología	2022	2	Contaje de leucocitos y relación neutrófilos/linfocitos en el segundo trimestre del embarazo como predictor de preeclampsia	http://51.222.106.123/index.php/RPGO/article/view/2410	1	1	1	1	2021-12-10	2022-02-25	77	casos-controles	Clínico	6	Hospital Central "Dr. Urquinaona"	Maracaibo, Venezuela	0	Venezuela	Venezuela	Venezuela	Autofinanciado	0	0	No					0	0	0	0	1	1	0	0	0	0	0	Kolmogorov-Smirnov	0	0	1	0	0	0	0	0	0
Ginecología	2022	3	Índices de vascularización cervical en la predicción de parto pretérmino inminente	http://51.222.106.123/index.php/RPGO/article/view/2429	1	1	1	1	2021-12-29	2022-03-19	80	casos-controles	Clínico	6	Hospital Central "Dr. Urquinaona"	Maracaibo, Venezuela	0	Venezuela	Venezuela	Venezuela	Autofinanciado	1	SPSS	No					0	1	1	0	1	1	0	0	0	0	0	Shapiro Wilk	1	0	1	1	1	0	0	0	0
Ginecología	2022	4	Índice de rendimiento biventricular del corazón fetal	http://51.222.106.123/index.php/RPGO/article/view/2448	1	1	1	1	2022-09-19	2022-10-17	28	Transversal	Clínico	8	Universidad de Venezuela	Valencia, Venezuela	0	Venezuela	Venezuela	Venezuela	Autofinanciado	1	SPSS	No					0	1	1	0	1	1	0	0	0	0	0	0	0	0	1	0	0	0	0	0	0
Ginecología	2022	4	El anillo vaginal de progesterona como soporte de la fase lútea en fertilización in vitro	http://51.222.106.123/index.php/RPGO/article/view/2447	1	1	1	1	2022-08-22	2022-10-02	41	Ensayo clínico aleatorizado	Clínico	6	Centro de Fertilidad y Ginecología del Sur	Cusco, Perú	1	Perú	Perú	Perú	Autofinanciado	0	0	Sí, tamaño de muestra	0	0	1	0	0	1	1	0	1	1	0	0	0	0	1	0	0	1	0	0	0	0	0	0	0
Ginecología	2022	2	Amplitud de la distribución eritrocitaria en el segundo trimestre del embarazo como predictor de preeclampsia	http://51.222.106.123/index.php/RPGO/article/view/2409	1	1	1	1	2021-12-10	2022-03-19	99	casos-controles	Clínico	6	Hospital Central "Dr. Urquinaona"	Maracaibo, Venezuela	0	Venezuela	Venezuela	Venezuela	Autofinanciado	0	0	No					0	1	1	0	1	1	0	0	0	0	0	Kolmogorov-Smirnov	0	0	1	0	0	0	0	0	0
Ginecología	2021	4	Envejecimiento placentario precoz y complicaciones perinatales	http://51.222.106.123/index.php/RPGO/article/view/2367	1	1	1	1	2021-06-14	2021-08-06	53	Transversal	Clínico	2	Dirección de Redes Integradas de Salud Lima Centro,	Lima, Perú	1	Perú	Perú	Perú	Autofinanciado	1	Excel y SPSS	No					0	1	1	0	1	1	0	0	0	0	1	0	1	0	0	0	0	0	0	0	0
Ginecología	2022	3	Asociación entre el hipotiroidismo subclínico de anticuerpos antiperoxidasa tiroidea negativos y los resultados perinatales adversos diagnosticados con diferentes criterios en el tercer trimestre del embarazo	http://51.222.106.123/index.php/RPGO/article/view/2427	1	1	1	1	2022-03-29	2022-05-11	43	casos-controles	Clínico	6	Universidad de Ciencias de la Salud	Izmir, Turquía	0	Turquía	Turquía	Turquía	Autofinanciado	1	SPSS	No					0	1	1	0	1	1	0	0	0	0	0	Kolmogorov-Smirnov	1	0	1	1	0	0	0	0	0
Ginecología	2022	3	Asociación de los niveles de ácidos biliares y hormonas tiroideas en la colestasis intrahepática del embarazo	http://51.222.106.123/index.php/RPGO/article/view/2428	1	1	1	1	2022-06-20	2022-08-14	55	casos-controles	Clínico	5	Universidad de Tınaztepe	Izmir, Turquía	0	Turquía	Turquía	Turquía	Autofinanciado	1	SPSS	No					0	1	1	0	1	1	0	0	1	0	1	Kolmogorov-Smirnov	1	0	1	1	0	0	0	0	0
Ginecología	2022	1	Beta-gonadotropina coriónica humana cualitativa, herramienta diagnóstica de rotura prematura de membranas ovulares en Honduras	http://51.222.106.123/index.php/RPGO/article/view/2402	1	1	1	1	2021-08-10	2021-10-16	67	casos-controles	Clínico	9	Hospital Dr. Mario Catarino Rivas	San Pedro Sula, Honduras	0	Honduras	Honduras	Honduras	Autofinanciado	1	SPSS	No					0	1	1	0	1	1	0	0	1	1	1	No especifican	1	0	0	0	0	0	0	0	0
Ginecología	2022	4	Hemorragia materno-fetal posterior a amniocentesis y cordocentesis	http://51.222.106.123/index.php/RPGO/article/view/2450	1	1	1	1	2022-08-21	2022-09-28	38	casos-controles	Clínico	7	Hospital Central "Dr. Urquinaona"	Maracaibo, Venezuela	0	Venezuela	Venezuela, USA	Venezuela	Autofinanciado	0	0	No					0	1	1	0	1	1	0	0	0	0	0	0	1	1	1	1	0	0	0	0	1
Ginecología	2022	3	Utilidad de la palpación intraoperatoria del ganglio centinela en el cáncer de mama: estudio transversal	http://51.222.106.123/index.php/RPGO/article/view/2431	1	1	1	1	2022-05-24	2022-08-08	76	Transversal	Clínico	1	Universidad CES	Medellín, Colombia	0	Colombia	Colombia	Colombia	Autofinanciado	1	SPSS	No					0	1	1	0	1	1	0	0	0	0	0	Shapiro Wilk	1	0	0	0	0	0	0	0	0
Ginecología	2022	1	Mortalidad materna y perinatal en municipios y corregimientos de Frontera Terrestre. Colombia 1998 – 2016	http://51.222.106.123/index.php/RPGO/article/view/2396	1	1	1	1	2020-04-28	2021-09-21	511	Transversal	Salud pública	3	Línea Sistemas de Salud SISSALUD	Antioquía, Colombia	0	Colombia	Colombia	Colombia	Autofinanciado	1	SPSS, Joinpoint Desktop	Sí, potencia					0	1	1	0	1	1	0	0	1	0	0	0	0	0	0	0	0	0	0	0	0
Ginecología	2022	2	Factores asociados a atonía uterina	http://51.222.106.123/index.php/RPGO/article/view/2424	1	1	1	1	2022-05-02	2022-06-23	52	casos-controles	Clínico	3	Universidad Privada Antenor Orrego	Trujillo, Perú	1	Perú	Perú	Perú	No reportan	0	0	No					0	1	1	0	0	0	0	0	0	0	0	0	1	0	0	0	0	0	0	0	0
Ginecología	2022	1	Labioplastia y técnicas de cirugía estética genital en Medellín, Colombia	http://51.222.106.123/index.php/RPGO/article/view/2385	1	1	1	1	2021-09-27	2021-12-01	65	Transversal	Clínico	3	Clínica del Prado	Medellín, Colombia	0	Colombia	Colombia	Colombia	Autofinanciado	1	SPSS	No					0	1	1	0	1	1	0	0	0	0	0	Shapiro Wilk	1	0	0	0	0	0	0	0	0
Ginecología	2022	2	Higroma quístico retronucal como marcador de anomalías cromosómicas en el primer trimestre de la gestación - Actualización	http://51.222.106.123/index.php/RPGO/article/view/2423	1	1	1	1	2022-06-20	2022-06-27	7	Cohorte retrospectiva	Clínico	5	Instituto Latinoamericano de Salud Reproductiva	Lima, Perú	1	Perú	Perú, Estados Unidos	Perú	Autofinanciado	1	SPSS	No					0	1	1	0	0	0	0	0	0	0	0	0	1	0	0	0	0	0	0	0	0
Ginecología	2021	2	BIRADS ecográfico en mujeres con o sin mastalgia	http://51.222.106.123/index.php/RPGO/article/view/2318	1	1	1	1	2020-10-13	2021-02-20	130	Transversal	Clínico	1	Grupo de investigaciones Biomédicas UniRemington	Medellín, Colombia	0	Colombia	Colombia	Colombia	Autofinanciado	1	Epidat	Sí, tamaño de muestra	0	0	1	0	0	1	1	0	0	0	0	0	1	1	0	Kolmogorov-smirnov	1	0	0	0	0	0	0	0	0
Horizonte médico	2022	4	Hipertensión arterial asociada a osteoporosis en pacientes mujeres del hospital del Seguro Social, Trujillo	https://www.horizontemedico.usmp.edu.pe/index.php/horizontemed/article/view/1966	1	1	1	1	2022-06-28	2022-08-31	64	Transversal	Clínico	2	Universidad Privada Antenor Orrego	Trujillo, Perú	1	Perú	Perú	Perú	Autofinanciado	1	SPSS	No					0	1	1	0	1	1	0	0	0	0	0	0	1	0	1	0	0	0	0	0	0
Horizonte médico	2022	2	Relación entre fragilidad en adultos mayores y fuerza de prensión disminuida	https://www.horizontemedico.usmp.edu.pe/index.php/horizontemed/article/view/1765	1	1	1	1	2022-03-18	2022-04-29	42	Cohorte prospectiva	Salud pública	3	Hospital Central de la Fuerza Aérea del Perú	Lima, Perú	1	Perú	Perú	Perú	Autofinanciado	1	SPSS	No					0	1	1	0	1	0	0	0	0	0	1	0	1	0	1	0	0	0	0	0	0
Horizonte médico	2021	1	Mortalidad y factores pronósticos en pacientes hospitalizados por COVID-19 en la Unidad de Cuidados Intermedios de un hospital público de Lima, Perú	https://www.horizontemedico.usmp.edu.pe/index.php/horizontemed/article/view/1370	1	1	1	1	2020-12-07	2021-01-11	35	Cohorte retrospectiva	Clínico	3	Hospital Uldarico Rocca Fernández	Lima, Perú	1	Perú	Perú	Perú	Autofinanciado	1	Excel y Past	No					0	1	1	0	1	1	0	0	1	1	0	Shapiro Wilk	1	0	1	0	0	0	0	0	0
Horizonte médico	2022	1	Programa de ejercicio multimodal para mejorar la función muscular en adultos mayores del Hospital de la Fuerza Aérea del Perú, 2018	https://www.horizontemedico.usmp.edu.pe/index.php/horizontemed/article/view/1746	1	1	1	1	2022-02-12	2022-03-02	18	Cuasiexperimental	Salud pública	3	Hospital Central de la Fuerza Aérea del Perú	Lima, Perú	1	Perú	Perú	Perú	Autofinanciado	1	SPSS	No					0	1	1	0	1	1	0	0	0	0	0	0	1	0	1	0	0	0	0	0	0
Horizonte médico	2022	4	Adherencia a la suplementación con gomitas que contienen hierro hemo en niños de 6 a 8 años en el distrito de Ate-Lima	https://www.horizontemedico.usmp.edu.pe/index.php/horizontemed/article/view/1980	1	1	1	1	2022-07-25	2022-09-08	45	Cuasiexperimental	Clínico	3	Universidad de San Martín de Porres	Lima, Perú	1	Perú	Perú	Perú	Universidad de San Martín de Porres	1	Excel	No					0	1	1	0	1	1	0	0	0	0	1	0	0	0	1	0	0	0	0	0	0
Horizonte médico	2022	3	Expresión del ligando de proteína de muerte programada 1 (PD-L1) en linfoma de Hodgkin en pacientes peruanos	https://www.horizontemedico.usmp.edu.pe/index.php/horizontemed/article/view/1927	1	1	1	1	2022-05-03	2022-06-03	31	Transversal	Clínico	6	Instituto Nacional de Enfermedades Neoplásicas	Lima, Perú	1	Perú	Perú	Perú	Universidad Nacional Mayor de San Marcos	1	Excel	No					0	1	1	0	1	0	0	0	0	0	1	0	1	0	1	0	0	0	0	0	0
Horizonte médico	2021	2	Comparación de tres cuestionarios pronósticos de riesgo para síndrome obstructivo de apnea e hipopnea de sueño en adultos	https://www.horizontemedico.usmp.edu.pe/index.php/horizontemed/article/view/1347	1	1	1	1	2021-01-11	2021-02-15	35	Transversal	Clínico	2	Universidad de San Martín de Porres	Lima, Perú	1	Perú	Perú	Perú	Autofinanciado	1	Excel e IBM	No					0	1	1	0	1	1	0	0	0	0	0	0	1	0	0	0	0	0	0	0	0
Horizonte médico	2021	4	Nivel de conocimiento de manejo de niños y actitud frente a desastres en pediatras del Servicio de Emergencia Pediátrica del Centro Médico Naval del Callao, 2018-2019	https://www.horizontemedico.usmp.edu.pe/index.php/horizontemed/article/view/1361	1	1	1	1	2021-02-12	2021-06-28	136	Transversal	Salud pública	4	Clínica Delgado	Lima, Perú	1	Perú	Perú	Perú	Autofinanciado	1	Excel y SPSS	No					0	1	1	0	0	0	0	0	0	0	0	0	0	0	0	0	0	0	0	0	1
Horizonte médico	2022	2	¿Quién está consumiendo productos dietéticos en Perú? Reporte de consumo de una encuesta transversal no probabilística	https://www.horizontemedico.usmp.edu.pe/index.php/horizontemed/article/view/1761	1	1	1	1	2022-02-26	2022-04-12	45	Transversal	Salud pública	3	Alianza Latinoamericana de Nutrición Responsable	Chicago, EEUU	0	EEUU	EEUU, México	Perú	Alianza Latinoamericana de Nutrición Responsable (ALANUR)	1	Minitab	No					0	1	1	0	1	1	0	0	0	0	0	0	0	0	0	0	0	1	0	0	0
Horizonte médico	2022	4	Correlación entre el nivel de conocimiento y la actitud frente a la vacuna contra el virus del papiloma humano en estudiantes de secundaria	https://www.horizontemedico.usmp.edu.pe/index.php/horizontemed/article/view/1983	1	1	1	1	2022-07-26	2022-10-10	76	Transversal	Salud pública	3	Universidad de San Martín de Porres	Chiclayo, Perú	1	Perú	Perú	Perú	Autofinanciado	1	SPSS	No					0	1	1	0	0	0	0	0	0	0	0	Kolmogorov-smirnov	0	0	0	0	0	0	0	0	0
Horizonte médico	2021	2	Autoestima y síndrome de burnout en médicos de unidades críticas. Estudio correlacional. Hospital Nacional Dos de Mayo. Lima-Perú	https://www.horizontemedico.usmp.edu.pe/index.php/horizontemed/article/view/1507	1	1	1	1	2020-12-30	2021-02-17	49	Transversal	Salud pública	3	Hospital Nacional Dos de Mayo	Lima, Perú	1	Perú	Perú	Perú	Autofinanciado	1	SPSS	No					0	1	1	0	1	1	0	0	1	0	0	0	0	0	0	0	0	0	0	0	1
Horizonte médico	2021	1	Factores pronósticos en ependimomas intramedulares	https://www.horizontemedico.usmp.edu.pe/index.php/horizontemed/article/view/1383	1	1	1	1	2020-11-18	2021-02-19	93	Transversal	Clínico	3	Instituto Nacional de Enfermedades Neoplásicas	Lima, Perú	1	Perú	Perú	Perú	Autofinanciado	1	SPSS	No					0	1	1	0	1	0	0	0	1	0	1	0	0	0	0	0	0	0	0	0	0
Horizonte médico	2022	1	Teleorientación y teleseguimiento en la ingesta alimentaria de pacientes con hipertensión arterial y diabetes mellitus	https://www.horizontemedico.usmp.edu.pe/index.php/horizontemed/article/view/1757	1	1	1	1	2022-02-17	2022-03-11	22	Cuasiexperimental	Clínico	3	Ministerio de Salud	Lima, Perú	1	Perú	Perú	Perú	Autofinanciado	1	SPSS	No					0	1	1	0	1	1	0	0	0	0	1	0	0	0	0	0	0	0	0	0	0
Horizonte médico	2021	3	Detección de anticuerpos neutralizantes en profesionales de la salud vacunados contra el SARS-CoV-2	https://www.horizontemedico.usmp.edu.pe/index.php/horizontemed/article/view/1543	1	1	1	1	2021-06-01	2021-06-10	9	Transversal	Salud pública	4	Universidad de San Martín de Porres	Lima, Perú	1	Perú	Perú	Perú	Autofinanciado	1	SPSS	No					0	1	1	0	0	0	0	0	0	0	0	0	0	0	1	0	0	0	0	0	0
Horizonte médico	2022	1	Flujo lagrimal en población de 20 a 30 años en ciudades de alta y baja humedad relativa en Perú, 2019	https://www.horizontemedico.usmp.edu.pe/index.php/horizontemed/article/view/1713	1	1	1	1	2022-01-04	2022-03-10	65	Transversal	Clínico	3	Universidad de San Martín de Porres	Lima, Perú	1	Perú	Perú	Perú	Autofinanciado	1	SPSS	Sí, tamaño de muestra	0	0	0	0	0	1	1	0	1	0	0	0	0	0	1	0	0	0	0	0	0	0	0	0	1
Horizonte médico	2022	1	Calidad de atención y satisfacción del paciente atendido en una cadena de clínicas odontológicas. Lima-Perú, 2019-2020	https://www.horizontemedico.usmp.edu.pe/index.php/horizontemed/article/view/1589	1	1	1	1	2021-08-03	2021-10-25	83	Transversal	Salud pública	3	Universidad Nacional Mayor de San Marcos	Lima, Perú	1	Perú	Perú	Perú	Autofinanciado	1	SPSS	No					0	1	1	0	0	0	0	0	0	0	0	Kolmogorov-smirnov	0	0	0	0	0	0	0	0	0
Horizonte médico	2022	3	Grado de dolor, trastornos musculoesqueléticos más frecuentes y características sociodemográficas de pacientes atendidos en el Área de Terapia Física y Rehabilitación de un centro médico de Villa El Salvador, Lima, Perú	https://www.horizontemedico.usmp.edu.pe/index.php/horizontemed/article/view/1959	1	1	1	1	2022-06-21	2022-06-30	9	Transversal	Clínico	2	Universidad Privada Norbert Wiener	Lima, Perú	1	Perú	Perú	Perú	Autofinanciado	1	SPSS	No					0	1	1	0	0	0	0	0	0	0	0	0	1	0	0	0	0	0	0	0	0
Horizonte médico	2022	4	Correlación del recuento de eosinófilos con las proteínas totales y la fosfatasa alcalina en pacientes asintomáticos con niveles normales y elevados de aspartato aminotransferasa de un policlínico de Villa El Salvador en Lima-Perú	https://www.horizontemedico.usmp.edu.pe/index.php/horizontemed/article/view/1965	1	1	1	1	2022-06-28	2022-08-01	34	Transversal	Salud pública	1	Universidad Privada Norbert Wiener	Lima, Perú	1	Perú	Perú	Perú	Autofinanciado	1	SPSS	No					0	1	1	0	0	0	0	0	0	0	0	Kolmogorov-smirnov	0	0	0	0	0	0	0	0	1
Horizonte médico	2022	1	Infección del tracto urinario en el servicio de Pediatría del Hospital Regional de Moquegua	https://www.horizontemedico.usmp.edu.pe/index.php/horizontemed/article/view/1693	1	1	1	1	2021-11-10	2022-01-26	77	Transversal	Clínico	1	Hospital Regional de Moquegua	Moquegua, Perú	1	Perú	Perú	Perú	Autofinanciado	1	SPSS	No					0	1	1	0	0	0	0	0	0	0	0	0	1	0	0	0	0	0	0	0	0
Horizonte médico	2022	4	Nivel de conocimiento sobre donación de órganos y factores sociodemográficos en los estudiantes de Medicina: estudio transversal	https://www.horizontemedico.usmp.edu.pe/index.php/horizontemed/article/view/1931	1	1	1	1	2022-05-04	2022-08-17	105	Transversal	Salud pública	2	Universidad Privada Antenor Orrego	Trujillo, Perú	1	Perú	Perú	Perú	Autofinanciado	1	SPSS	No					0	1	1	0	1	1	0	0	0	0	0	0	1	0	0	0	0	0	0	0	0
Horizonte médico	2021	3	Caracterización de la función cardiorrespiratoria y su relación con el estrés oxidativo en mujeres expuestas al humo de leña residentes de gran altura (3850 m s. n. m.)	https://www.horizontemedico.usmp.edu.pe/index.php/horizontemed/article/view/1359	1	1	1	1	2021-02-12	2021-03-22	38	Transversal	Clínico	5	Instituto Boliviano de Biología de Altura	La Paz, Bolivia	0	Bolivia	Bolivia	Bolivia	Universidad Mayor de San Andrés, los recursos provienen del Impuesto Directos a los Hidrocarburo (IDH)	1	SPSS	No					0	1	1	0	1	1	0	0	1	1	1	Kolmogorov-Smirnov y Shapiro Wilk	0	0	1	0	0	0	0	0	0
Horizonte médico	2022	3	Factores asociados a la vacunación contra la COVID-19 en estudiantes de Medicina de una universidad peruana	https://www.horizontemedico.usmp.edu.pe/index.php/horizontemed/article/view/1958	1	1	1	1	2022-06-21	2022-07-01	10	Transversal	Salud pública	4	Universidad Peruana Los Andes	Huancayo, Perú	1	Perú	Perú	Perú	Autofinanciado	1	Stata	Sí, tamaño de muestra	1	1	0	0	0	1	1	0	1	1	0	0	1	1	1	0	1	0	1	0	0	0	0	0	0
Horizonte médico	2021	2	Impacto de la COVID-19 en el estilo de vida materno y vínculo de apego madre-recién nacido	https://www.horizontemedico.usmp.edu.pe/index.php/horizontemed/article/view/1354	1	1	1	1	2021-01-26	2021-02-22	27	Transversal	Clínico	6	Universidad Cesar Vallejo	Trujillo, Perú	1	Perú	Perú	Perú	Autofinanciado	0	0	No					0	1	1	0	0	0	0	0	0	0	0	0	0	0	1	0	1	0	0	0	0
Horizonte médico	2021	1	Satisfacción con la atención recibida en un servicio diferenciado para adolescentes de un establecimiento de salud de primer nivel de atención	https://www.horizontemedico.usmp.edu.pe/index.php/horizontemed/article/view/1369	1	1	1	1	2020-09-11	2020-12-30	110	Transversal	Salud pública	4	Universidad Nacional Mayor de San Marcos	Lima, Perú	1	Perú	Perú	Perú	Autofinanciado	1	Excel y SPSS	No					0	1	1	0	1	1	0	0	0	0	0	0	0	1	0	0	0	0	0	0	0
Horizonte médico	2022	3	Dolor osteoarticular y depresión en adultos mayores atendidos en un hospital geriátrico de Lima-Perú	https://www.horizontemedico.usmp.edu.pe/index.php/horizontemed/article/view/1795	1	1	1	1	2022-03-29	2022-06-10	73	Transversal	Clínico	3	Hospital Policial Geriátrico San José	Lima, Perú	1	Perú	Perú	Perú	Autofinanciado	0	0	No					0	1	1	0	0	0	0	0	0	0	0	0	1	0	0	0	0	0	0	0	0
Horizonte médico	2021	4	Prevalencia de obesidad metabólicamente sana en estudiantes de Medicina de la Universidad Nacional de Trujillo	https://www.horizontemedico.usmp.edu.pe/index.php/horizontemed/article/view/1378	1	1	1	1	2021-03-03	2021-04-06	34	Transversal	Salud pública	4	Universidad Nacional de Trujillo	Trujillo, Perú	1	Perú	Perú	Perú	Universidad Nacional de Trujillo	1	Excel	No					0	1	1	0	1	1	0	0	0	0	0	0	0	0	1	0	0	0	0	0	0
Horizonte médico	2021	3	Antígeno prostático específico (PSA) relacionado al perfil antropométrico en pacientes del Hospital II Huamanga Carlos Tuppia García-Godos, EsSalud. Ayacucho	https://www.horizontemedico.usmp.edu.pe/index.php/horizontemed/article/view/1368	1	1	1	1	2021-02-24	2021-03-22	26	Transversal	Clínico	3	Universidad Nacional de San Cristóbal de Huamanga	Ayacucho, Perú	1	Perú	Perú	Perú	Autofinanciado	1	Excel y SPSS	No					0	1	1	0	1	1	0	0	0	0	0	Kolmogorov-Smirnov	0	0	0	0	0	0	0	0	0
Horizonte médico	2021	4	Asociación entre soporte familiar y control glicémico en pacientes con diabetes mellitus de tipo 2 en un Consultorio de Endocrinología de un hospital nacional	https://www.horizontemedico.usmp.edu.pe/index.php/horizontemed/article/view/1489	1	1	1	1	2021-04-13	2021-09-18	158	Transversal	Clínico	3	Universidad de San Martín de Porres	Lima, Perú	1	Perú	Perú	Perú	Autofinanciado	1	Excel y SPSS	No					0	1	1	0	1	1	0	0	0	0	0	0	1	0	0	0	0	0	0	0	0
Horizonte médico	2022	1	Características clínicas, evolución y tratamiento de hipertensión arterial pulmonar en un hospital peruano de referencia	https://www.horizontemedico.usmp.edu.pe/index.php/horizontemed/article/view/1685	1	1	1	1	2021-10-11	2021-10-25	14	Transversal	Clínico	3	Hospital Nacional Edgardo Rebagliati Martins	Lima, Perú	1	Perú	Perú	Perú	Autofinanciado	1	SPSS	No					0	1	1	0	1	1	0	0	1	1	0	Shapiro Wilk	1	1	1	1	0	0	0	0	0
Horizonte médico	2022	2	Respuesta inmune humoral a cuatro vacunas contra el SARS-CoV-2 en profesionales de la salud	https://www.horizontemedico.usmp.edu.pe/index.php/horizontemed/article/view/1937	1	1	1	1	2021-12-01	2022-03-15	104	Transversal	Salud pública	5	Universidad de San Martín de Porres	Lima, Perú	1	Perú	Perú	Perú	Autofinanciado	1	SPSS	No					0	1	1	0	0	0	0	0	0	0	0	0	0	0	0	0	0	1	0	0	0
Horizonte médico	2022	3	Calidad de atención y satisfacción de usuarias atendidas por teleconsulta en Ginecología Oncológica del Hospital Nacional Edgardo Rebagliati Martins de EsSalud, agosto a octubre del 2021	https://www.horizontemedico.usmp.edu.pe/index.php/horizontemed/article/view/1960	1	1	1	1	2022-06-26	2022-08-08	43	Transversal	Salud pública	3	Universidad Nacional de Trujillo	Trujillo, Perú	1	Perú	Perú	Perú	Autofinanciado	1	SPSS	No					0	1	1	0	0	0	0	0	0	0	0	0	0	1	0	0	0	0	0	0	0
Horizonte médico	2021	2	El retorno a la universidad durante la pandemia: perspectivas de estudiantes de obstetricia de una universidad pública	https://www.horizontemedico.usmp.edu.pe/index.php/horizontemed/article/view/1513	1	1	1	1	2020-12-16	2021-02-26	72	Transversal	Salud pública	5	Universidad Nacional Mayor de San Marcos	Lima, Perú	1	Perú	Perú	Perú	Autofinanciado	1	Stata	No					0	1	1	1	0	0	0	0	0	0	0	0	1	0	0	0	0	0	0	0	0
Horizonte médico	2022	2	Características clínicas y epidemiológicas en trabajadores diagnosticados con COVID-19 en un servicio externo de seguridad y salud en el trabajo en Lima-Perú	https://www.horizontemedico.usmp.edu.pe/index.php/horizontemed/article/view/1732	1	1	1	1	2022-01-27	2022-04-07	70	Transversal	Clínico	3	Universidad Peruana Cayetano Heredia	Lima, Perú	1	Perú	Perú	Perú	Autofinanciado	1	Stata	No					0	1	1	0	0	0	0	0	1	1	0	0	1	0	0	1	1	0	0	0	0
Horizonte médico	2021	2	Niveles de competencias en auditoría de servicios de salud de los médicos del primer nivel de atención del distrito de Comas, 2018	https://www.horizontemedico.usmp.edu.pe/index.php/horizontemed/article/view/1500	1	1	1	1	2020-11-13	2021-02-11	90	Transversal	Salud pública	1	Dirección de Redes Integrales de Salud Lima Norte-DIRIS LN	Lima, Perú	1	Perú	Perú	Perú	Autofinanciado	1	SPSS	No					0	1	1	0	0	0	0	0	0	0	0	0	0	1	0	0	0	0	0	0	0
Horizonte médico	2022	2	Relación entre los grupos sanguíneos A, B y O y mortalidad por infección con SARS-CoV-2 en pacientes hospitalizados	https://www.horizontemedico.usmp.edu.pe/index.php/horizontemed/article/view/1698	1	1	1	1	2021-11-12	2022-01-17	66	Transversal	Clínico	13	Universidad de San Martín de Porres	Lima, Perú	1	Perú	Perú	Perú	Autofinanciado	0	0	No					0	1	1	0	1	1	0	0	0	0	0	0	1	0	1	1	0	0	0	0	0
Horizonte médico	2021	1	Factores asociados a la hospitalización de pacientes con COVID-19 en la Unidad de Cuidados Intensivos de una clínica en 2020	https://www.horizontemedico.usmp.edu.pe/index.php/horizontemed/article/view/1379	1	1	1	1	2020-10-16	2021-02-11	118	Transversal	Clínico	2	Universidad Científica del Sur	Lima, Perú	1	Perú	Perú	Perú	Autofinanciado	1	Stata	No					0	1	1	0	1	1	0	0	0	0	0	0	1	1	1	0	0	0	0	0	0
Horizonte médico	2021	2	Caracterización clínica y epidemiológica de los pacientes con COVID-19 en un hospital situado en la altura	https://www.horizontemedico.usmp.edu.pe/index.php/horizontemed/article/view/1303	1	1	1	1	2020-09-18	2021-03-01	164	Transversal	Clínico	4	Hospital Regional Docente Clínico Quirúrgico Daniel A. Carrión	Huancayo, Perú	1	Perú	Perú	Perú	Autofinanciado	0	0	No					0	1	1	0	1	1	0	0	0	0	0	0	1	0	1	0	0	0	0	0	0
Horizonte médico	2021	4	Factores asociados a la no adherencia al tratamiento antirretroviral en personas con VIH/SIDA	https://www.horizontemedico.usmp.edu.pe/index.php/horizontemed/article/view/1498	1	1	1	1	2021-05-01	2021-10-02	154	Transversal	Clínico	8	Universidad Nacional del Centro del Perú	Junín, Perú	1	Perú	Perú	Perú	Autofinanciado	1	SPSS	No					0	1	1	0	1	1	0	0	0	0	0	0	0	0	0	0	0	0	0	0	0
Horizonte médico	2021	4	Diferencias entre los modelos de riesgo Framingham y DAD en la evaluación del riesgo cardiovascular en pacientes con VIH bajo terapia antirretroviral: experiencia en una población del caribe colombiano	https://www.horizontemedico.usmp.edu.pe/index.php/horizontemed/article/view/1671	1	1	1	1	2021-09-14	2021-09-30	16	Transversal	Clínico	8	Universidad de Cartagena	Cartagena, Colombia	0	Colombia	Colombia y Chile	Colombia	Autofinanciado	1	Stata	No					0	1	1	0	1	1	0	0	0	0	0	Shapiro Wilk	0	0	0	0	0	0	0	1	0
Horizonte médico	2022	2	Factores asociados a la violencia psicológica y física familiar en adolescentes peruanos desde un enfoque ecológico	https://www.horizontemedico.usmp.edu.pe/index.php/horizontemed/article/view/1749	1	1	1	1	2022-02-12	2022-04-04	51	Transversal	Salud pública	3	Universidad Católica Sedes Sapientiae	Lima, Perú	1	Perú	Perú	Perú	Autofinanciado	1	Stata	No					0	1	1	0	1	1	0	0	0	0	1	0	1	0	0	0	0	1	0	1	0
Horizonte médico	2022	3	Factores asociados a satisfacción en la atención en salud de pacientes internados en un hospital nacional en Lima, 2018	https://www.horizontemedico.usmp.edu.pe/index.php/horizontemed/article/view/1769	1	1	1	1	2022-03-24	2022-05-15	52	Transversal	Clínico	3	Universidad de San Martín de Porres	Lima, Perú	1	Perú	Perú	Perú	Autofinanciado	1	SPSS	Sí, tamaño de muestra	1	0	0	0	0	1	1	0	0	0	0	0	0	0	0	0	1	1	0	0	0	0	0	0	0
Horizonte médico	2021	3	Factores sociodemográficos relacionados con el uso adecuado de las mascarillas y el distanciamiento social apropiado para evitar el contagio del SARS-CoV-2 en un mercado de abastos en Lima, Perú	https://www.horizontemedico.usmp.edu.pe/index.php/horizontemed/article/view/1360	1	1	1	1	2021-02-12	2021-06-09	117	Transversal	Salud pública	2	Universidad de San Martín de Porres	Lima, Perú	1	Perú	Perú	Perú	Autofinanciado	1	SPSS	Sí, tamaño de muestra	1	0	0	0	0	1	1	0	1	1	1	0	0	0	0	0	1	0	0	0	0	0	0	0	0
Horizonte médico	2021	1	Esquemas terapéuticos y factores asociados a la mortalidad en pacientes con infección severa de COVID-19 atendidos en Hospital Nacional Alberto Sabogal Sologuren 2020	https://www.horizontemedico.usmp.edu.pe/index.php/horizontemed/article/view/1346	1	1	1	1	2021-01-07	2021-02-04	28	casos-controles	Clínico	4	Hospital Nacional Alberto Sabogal Sologuren	Lima, Perú	1	Perú	Perú	Perú	Autofinanciado	1	Stata	Sí, tamaño de muestra	1	1	1	0	0	1	1	0	1	1	0	0	1	1	0	0	1	1	1	1	0	0	0	0	0
Horizonte médico	2021	2	Adherencia al tratamiento y nivel de control en pacientes asmáticos en un hospital de Lima	https://www.horizontemedico.usmp.edu.pe/index.php/horizontemed/article/view/1341	1	1	1	1	2021-01-03	2021-02-11	39	Transversal	Clínico	3	Universidad de San Martín de Porres	Lima, Perú	1	Perú	Perú	Perú	Autofinanciado	1	SPSS	No					0	1	1	0	1	1	0	0	0	0	0	0	1	0	0	0	0	0	0	0	0
Horizonte médico	2022	4	Perfil de paciente geriátrico y factores asociados a mortalidad en población mayor de 80 años con infección por COVID-19: experiencia de un hospital universitario en Bogotá	https://www.horizontemedico.usmp.edu.pe/index.php/horizontemed/article/view/2034	1	1	1	1	2022-08-17	2022-09-14	28	Cohorte retrospectiva	Clínico	4	Pontificia Universidad Javeriana	Bogotá, Colombia	0	Colombia	Colombia	colombia	Autofinanciado	1	Stata	No					0	1	1	0	1	1	0	0	1	1	0	Shapiro Wilk	1	0	0	1	0	0	0	0	0
Horizonte médico	2021	3	Factores de riesgo para COVID-19 en el personal de salud del Servicio de Emergencia del Hospital María Auxiliadora, marzo-diciembre 2020	https://www.horizontemedico.usmp.edu.pe/index.php/horizontemed/article/view/1382	1	1	1	1	2021-03-10	2021-05-04	55	Transversal	Salud pública	1	Universidad Nacional Mayor de San Marcos	Lima, Perú	1	Perú	Perú	Perú	Autofinanciado	0	0	No					0	1	1	0	0	0	0	0	0	0	0	0	1	0	0	0	0	0	0	0	0
Revista de la URP	2021	3	Factores asociados al nivel de conocimiento sobre cuidados paliativos en estudiantes de medicina de una Universidad en Lima, Perú	http://revistas.urp.edu.pe/index.php/RFMH/article/view/3768	1	1	1	1	2021-03-25	2021-06-09	76	Transversal	Salud pública	2	Universidad Ricardo Palma	Lima, Perú	1	Perú	Perú	Perú	Autofinanciado	1	SPSS	Sí, tamaño de muestra	0	0	0	0	0	1	1	0	0	0	0	0	0	0	0	0	1	0	0	0	0	0	0	0	0
Revista de la URP	2022	3	Malaria y COVID-19 en comunidades nativas de Amazonas, Perú	http://revistas.urp.edu.pe/index.php/RFMH/article/view/5044	1	1	1	1	2022-04-05	2022-07-06	92	Transversal	Salud pública	8	Universidad Nacional Toribio Rodríguez de Mendoza de Amazonas (UNTRM)	Amazonas, Perú	1	Perú	Perú, España	Perú	Universidad Ricardo Palma y Universidad Nacional Toribio Rodríguez de Mendoza de Amazonas	1	SPSS	No					0	1	1	0	0	0	0	0	0	0	0	0	0	0	0	0	0	0	0	0	0
Revista de la URP	2021	1	Tendencia de la tasa de mortalidad por cáncer gástrico en Perú: Modelo de regresión segmentada de 1995 a 2013	http://revistas.urp.edu.pe/index.php/RFMH/article/view/3592	1	1	1	1	2020-11-15	2020-12-30	45	Ecológico	Clínico	2	Universidad Peruana Cayetano Heredia	Lima, Perú	1	Perú	Perú	Perú	Autofinanciado	1	Joinpoint Desktop	No					0	1	0	1	0	0	0	0	0	0	0	0	0	0	0	0	0	0	0	0	0
Revista de la URP	2021	4	Relación entre la aprobación de la adopción de hijos por homosexuales y la actitud frente a la homosexualidad en estudiantes y egresados de medicina	http://revistas.urp.edu.pe/index.php/RFMH/article/view/3817	1	1	1	1	2021-05-10	2021-08-03	85	Transversal	Salud pública	4	Universidad Nacional Mayor de San Marcos	Lima, Perú	1	Perú	Perú	Perú	Autofinanciado	1	Stata y SPSS	Sí, tamaño de muestra	0	0	0	0	0	1	1	0	1	1	0	0	0	0	0	0	0	0	1	0	0	0	0	0	1
Revista de la URP	2022	1	Programa de inmersión en Medicina del Estilo de Vida y sus efectos sobre los factores de riesgo cardiovasculares	http://revistas.urp.edu.pe/index.php/RFMH/article/view/4337	1	1	1	1	2021-09-15	2021-11-24	70	Cuasiexperimental	Clínico	1	Clínica e Spa Vida Natural	Sao Paulo, Brazil	0	Brasil	Brasil	Brasil	Autofinanciado	0	0	No					0	1	1	0	1	1	0	0	0	0	0	0	0	0	1	0	0	0	0	0	0
Revista de la URP	2022	1	Esquema de ayuno intermitente y reducción de medidas antropométricas, perfil lipídico, presión arterial y riesgo cardiovascular	http://revistas.urp.edu.pe/index.php/RFMH/article/view/4383	1	1	1	1	2021-11-01	2021-12-15	44	Cuasiexperimental	Clínico	2	Universidad Ricardo Palma	Lima, Perú	1	Perú	Perú	Perú	Autofinanciado	1	Excel	No					0	1	1	0	1	1	0	0	0	0	0	0	1	0	1	0	0	0	0	0	0
Revista de la URP	2022	3	Relación entre la frecuencia y horario de alimentación con el sobrepeso y obesidad en adultos trujillanos	http://revistas.urp.edu.pe/index.php/RFMH/article/view/4744	1	1	1	1	2022-05-02	2022-06-02	31	Transversal	Salud pública	6	Universidad Nacional de Trujillo	Trujillo, Perú	1	Perú	Perú	Perú	Autofinanciado	1	Excel	No					0	1	1	0	0	0	0	0	0	0	0	0	1	0	0	0	0	0	0	0	0
Revista de la URP	2021	2	Habilidades gerenciales desde la percepción del personal en el Hospital Municipal Los Olivos	http://revistas.urp.edu.pe/index.php/RFMH/article/view/3715	1	1	1	1	2021-02-05	2021-03-06	29	Transversal	Clínico	5	Superintendencia Nacional de Salud	Lima, Perú	1	Perú	Perú	Perú	Autofinanciado	1	R Studio	No					0	1	1	0	1	1	0	0	0	0	0	0	1	0	0	0	0	0	0	0	0
Revista de la URP	2022	1	Exploración de la Relación de la Calidad del Sueño en Pacientes con Retinopatía Diabética, Villahermosa Tabasco	http://revistas.urp.edu.pe/index.php/RFMH/article/view/4333	1	1	1	1	2021-10-26	2021-12-07	42	Transversal	Clínico	3	Práctica privada	Villahermosa Tabasco, México	0	México	México	México	Autofinanciado	1	R Studio	No					0	1	1	0	1	1	0	0	1	0	1	0	1	0	0	0	1	0	0	1	1
Revista de la URP	2021	2	Percepción de conocimientos y actitudes frente a COVID-19 en un grupo de ciudadanos de la zona urbana de Huánuco	http://revistas.urp.edu.pe/index.php/RFMH/article/view/3352	1	1	1	1	2020-10-20	2021-02-04	107	Transversal	Clínico	5	Universidad de Huánuco	Huánuco, Perú	1	Perú	Perú	Perú	Autofinanciado	1	SPSS	Sí, tamaño de muestra	1	1	0	0	0	1	1	0	0	0	0	0	0	0	0	0	1	0	0	0	0	0	0	0	0
Revista de la URP	2022	4	Evaluación de la reproducibilidad de la clasificación de Tronzo para fracturas intertrocantéricas de fémur en un servicio de ortopedia de un Hospital de Ibague, Colombia.	http://revistas.urp.edu.pe/index.php/RFMH/article/view/4994	1	1	1	1	2022-03-21	2022-08-25	157	Transversal	Clínico	4	Universidad del Tolima	Ibagué, Colombia	0	Colombia	Colombia	Colombia	Autofinanciado	1	SPSS	No					0	0	0	0	0	0	0	0	0	0	0	0	0	0	0	0	0	0	0	0	0
Revista de la URP	2022	3	Prevalencia de Retinopatia en pacientes del programa integral de diabetes del centro de Salud San Genaro de Villa, Chorillos	http://revistas.urp.edu.pe/index.php/RFMH/article/view/4951	1	1	1	1	2022-02-10	2022-05-12	91	Transversal	Clínico	3	C.S San Genaro de Villa Chorrillos	Lima, Perú	1	Perú	Perú	Perú	Autofinanciado	1	SPSS	No					0	1	1	0	1	1	0	0	0	0	0	0	0	0	0	0	0	0	0	0	0
Revista de la URP	2021	1	Dolor lumbar relacionada con la ansiedad y depresión en policías de una comisaria en Lima.	http://revistas.urp.edu.pe/index.php/RFMH/article/view/3229	1	1	1	1	2020-10-01	2020-12-04	64	Transversal	Clínico	2	Centro de Rehabilitación Integral Física Funcional	Lima, Perú	1	Perú	Perú	Perú	Autofinanciado	1	SPSS	No					0	1	1	0	1	1	0	0	0	0	1	0	1	0	0	0	0	0	0	0	0
Revista de la URP	2022	3	Enseñanza virtual de las suturas quirúrgicas para estudiantes del pregrado de medicina humana durante la pandemia de COVID-19	http://revistas.urp.edu.pe/index.php/RFMH/article/view/4269	1	1	1	1	2021-10-25	2022-05-15	202	Cuasiexperimental	Clínico	1	Universidad Ricardo Palma	Lima, Perú	1	Perú	Perú	Perú	Autofinanciado	1	SPSS	No					0	1	1	0	1	1	0	0	0	0	0	0	0	0	1	0	1	0	0	0	0
Revista de la URP	2022	3	Apendicitis aguda: concordancia clínica, quirúrgica y anatomopatológica en un hospital de emergencias peruano	http://revistas.urp.edu.pe/index.php/RFMH/article/view/4378	1	1	1	1	2022-01-14	2022-04-26	102	Transversal	Clínico	3	Universidad de San Martín de Porres	Lima, Perú	1	Perú	Perú	Perú	Autofinanciado	1	SPSS	Sí, tamaño de muestra	0	0	0	0	0	1	1	0	0	0	0	0	0	0	1	0	0	0	0	0	0	0	0	0	0
Revista de la URP	2022	4	Efecto de entrenamiento por intervalos de alta intensidad sobre riesgo cardiovascular, índice de masa corporal y marcadores metabólicos en personal de salud	http://revistas.urp.edu.pe/index.php/RFMH/article/view/4892	1	1	1	1	2022-04-12	2022-07-05	84	Cuasiexperimental	Salud pública	5	Universidad de Montemorelos	Nuevo León, México	0	México	México	México	Autofinanciado	1	SPSS	No					0	1	1	0	1	1	0	0	0	0	0	Shapiro Wilk	0	0	1	0	1	0	0	0	1
Revista de la URP	2021	4	Parámetros ecocardiográficos relacionados a hipertensión arterial pulmonar en pacientes con leucemia mieloide crónica en tratamiento con dasatinib	http://revistas.urp.edu.pe/index.php/RFMH/article/view/4265	1	1	1	1	2020-06-16	2020-07-28	42	Transversal	Clínico	7	Centro Médico Nacional "General de División Manuel Ávila Camacho"	Puebla, México	0	México	México	México	Autofinanciado	1	SPSS	No					0	1	1	1	1	1	0	0	0	0	1	0	0	0	0	0	0	0	0	0	1
Revista de la URP	2021	1	Diferencias del somatotipo entre niños mapuche y no mapuche de 12 - 13 años de Malleco – Araucanía – Chile.	http://revistas.urp.edu.pe/index.php/RFMH/article/view/3439	1	1	1	1	2020-11-30	2020-12-22	22	Transversal	Clínico	3	Universidad de la Frontera	Temuco, Chile	0	Chile	Chile	Chile	Autofinanciado	1	SPSS	Sí, tamaño de muestra	0	0	0	0	0	1	0	0	1	1	0	0	0	0	0	Kolmogorov-Smirnov	1	0	0	0	0	0	0	0	0
Revista de la URP	2022	4	Características clínicas de niños con COVID-19 admitidos en un centro terciario de referencia en el Perú	http://revistas.urp.edu.pe/index.php/RFMH/article/view/5094	1	1	1	1	2022-07-01	2022-08-19	49	Transversal	Clínico	10	Instituto Nacional de Salud del Niño San Borja	Lima, Perú	1	Perú	Perú	Perú	Autofinanciado	1	Stata	No					0	1	1	0	0	0	0	0	1	1	1	0	1	1	0	0	0	0	0	0	0
Revista de la URP	2021	1	Factores asociados al nivel de conocimiento de las medidas preventivas de COVID-19 en gestantes y puérperas de dos comunidades peruanas	http://revistas.urp.edu.pe/index.php/RFMH/article/view/3600	1	1	1	1	2020-11-30	2021-01-07	38	Transversal	Clínico	7	Universidad Ricardo Palma	Lima, Perú	1	Perú	Perú	Perú	Autofinanciado	1	Stata	No					0	1	1	0	0	0	0	0	1	1	0	0	0	0	0	1	0	0	0	0	0
Revista de la URP	2022	1	Rendimiento diagnóstico de los índices de acumulación lipídica y el índice triglicéridos y glucosa para síndrome metabólico en una muestra de pobladores adultos peruanos	http://revistas.urp.edu.pe/index.php/RFMH/article/view/4104	1	1	1	1	2021-08-13	2021-12-07	116	Transversal	Clínico	2	Universidad Ricardo Palma	Lima, Perú	1	Perú	Perú	Perú	Autofinanciado	1	Stata	No					0	1	1	0	0	0	0	0	0	0	0	0	1	0	0	1	0	0	0	0	0
Revista de la URP	2021	4	Relación entre expectativas y satisfacción sobre el conocimiento técnico - actitud empática en las practicas clínica de estudiantes de enfermería. Hospital de emergencias Grau EsSalud, 2019	http://revistas.urp.edu.pe/index.php/RFMH/article/view/3730	1	1	1	1	2021-02-27	2021-05-21	83	Transversal	Salud pública	1	Hospital De Emergencias Grau Essalud	Lima, Perú	1	Perú	Perú	Perú	Autofinanciado	1	SPSS	No					0	1	1	0	1	1	0	0	0	0	1	0	0	0	0	0	0	0	0	0	0
Revista de la URP	2021	3	Trastornos alimentarios en menores de 5 años y su relación con la funcionalidad familiar	http://revistas.urp.edu.pe/index.php/RFMH/article/view/3796	1	1	1	1	2021-04-06	2021-05-06	30	Transversal	Clínico	7	Instituto Mexicano del Seguro Social	Puebla, México	0	México	México	México	Autofinanciado	1	0	No					0	1	1	0	1	1	0	0	0	0	1	0	0	0	0	0	0	0	0	0	0
Revista de la URP	2022	1	Perfil clínico de pacientes antes y después de un programa de reversión de diabetes en Ecuador	http://revistas.urp.edu.pe/index.php/RFMH/article/view/4339	1	1	1	1	2021-10-26	2021-12-07	42	Cuasiexperimental	Clínico	2	Centros Médicos Dr. Marco Albuja	Quito, Ecuador	0	Ecuador	Ecuador	Ecuador	Autofinanciado	0	0	No					0	1	0	0	1	0	0	0	1	0	1	Shapiro Wilk	1	0	1	0	1	0	0	0	0
Revista de la URP	2022	4	Incidencia de delirium perioperatorio en el Hospital Nacional Arzobispo Loayza, octubre a diciembre 2021, Lima Perú	http://revistas.urp.edu.pe/index.php/RFMH/article/view/5169	1	1	1	1	2022-05-03	2022-10-06	156	Cohorte prospectiva	Clínico	7	Hospital Nacional Arzobispo Loayza	Lima, Perú	1	Perú	Perú	Perú	Autofinanciado	1	SPSS	No					0	1	1	0	0	0	0	0	0	0	0	0	1	0	0	0	0	0	0	0	0
Revista de la URP	2022	3	Brechas de acceso al tratamiento oncológico en un hospital de salud de referencia del Sur de Lima en el año 2019	http://revistas.urp.edu.pe/index.php/RFMH/article/view/4753	1	1	1	1	2022-02-06	2022-06-15	129	Transversal	Clínico	4	Universidad Científica del Sur	Lima, Perú	1	Perú	Perú	Perú	Autofinanciado	1	SPSS	No					0	1	1	0	0	0	0	0	0	0	0	0	1	0	0	0	0	0	0	0	0
Revista de la URP	2021	1	Calidad de vida en pacientes con cáncer avanzado según lugar de atención en un hospital de referencia.	http://revistas.urp.edu.pe/index.php/RFMH/article/view/3603	1	1	1	1	2020-11-09	2021-01-08	60	Transversal	Clínico	6	Universidad Nacional Mayor de San Marcos	Lima, Perú	1	Perú	Perú	Perú	Autofinanciado	1	SPSS	No					0	1	1	0	0	0	0	0	1	0	1	0	1	0	0	1	0	0	0	0	0
Revista de la URP	2021	3	Resiliencia, ansiedad y hábitos alimentarios de la población amazónica sur-oriente antes y durante la pandemia	http://revistas.urp.edu.pe/index.php/RFMH/article/view/3732	1	1	1	1	2021-03-02	2021-05-20	79	Transversal	Salud pública	3	Universidad Ricardo Palma	Lima, Perú	1	Perú	Perú	Perú	Autofinanciado	1	SPSS	No					0	0	1	0	0	0	0	0	0	0	0	0	1	0	0	0	1	0	0	0	0
Revista de la URP	2021	2	Indicadores de ansiedad, depresión, somatización y evitación experiencial en estudiantes universitarios del Perú en cuarentena por COVID-19	http://revistas.urp.edu.pe/index.php/RFMH/article/view/3654	1	1	1	1	2020-10-22	2021-02-15	116	Transversal	Clínico	10	Universidad Ricardo Palma	Lima, Perú	1	Perú	Perú	Perú	Autofinanciado	1	SPSS	No					0	1	1	0	0	0	0	0	0	0	0	0	1	0	0	0	0	0	0	0	0
Revista de la URP	2021	3	Vías de acceso para la infiltración de viscosuplementación en rodillas de pacientes con gonartrosis grado II-III	http://revistas.urp.edu.pe/index.php/RFMH/article/view/3802	1	1	1	1	2021-04-01	2021-05-05	34	Transversal	Clínico	5	Centro Médico Nacional "General de División Manuel Ávila Camacho"	Puebla, México	0	México	México	México	Instituto Mexicano del Seguro Social	1	SPSS	No					0	1	1	0	1	0	0	0	0	0	1	0	1	1	0	0	0	0	0	0	0
Revista de la URP	2022	4	Asociación entre el perfil anatómico y la severidad del Apnea Obstructiva del Sueño en una muestra de pacientes peruanos	http://revistas.urp.edu.pe/index.php/RFMH/article/view/5069	1	1	1	1	2022-06-01	2022-08-29	89	Transversal	Clínico	3	Universidad Peruana Unión	Lima, Perú	1	Perú	Perú	Perú	Autofinanciado	1	Stata	No					0	1	1	0	1	1	0	0	0	0	0	Sesgo, curtosis e histograma	1	1	0	0	0	0	0	1	1
Revista de la URP	2021	2	Capacidad didáctica del docente y logro de competencias durante sus prácticas clínicas en el interno de enfermería del Hospital de Emergencias Grau Essalud, 2019.	http://revistas.urp.edu.pe/index.php/RFMH/article/view/3719	1	1	1	1	2021-02-01	2021-03-03	30	Transversal	Clínico	1	Hospital De Emergencias Grau Essalud	Lima, Perú	1	Perú	Perú	Perú	Autofinanciado	0	0	No					0	1	1	0	0	0	0	0	0	0	0	0	0	0	0	0	0	0	0	0	0
Revista de la URP	2022	1	Calidad de vida en estudiantes de ciencias de la salud de una universidad privada en Nuevo León, México	http://revistas.urp.edu.pe/index.php/RFMH/article/view/4119	1	1	1	1	2021-08-16	2021-12-07	113	Transversal	Clínico	5	Universidad de Montemorelos	Montemorelos, México	0	México	México	México	Autofinanciado	0	0	No					0	1	1	0	1	1	0	0	0	0	0	0	0	0	1	0	0	1	0	0	0
Revista de la URP	2021	2	Cociente plaquetas/bazo para el diagnóstico de várices esofágicas y riesgo de sangrado en pacientes con insuficiencia hepática	http://revistas.urp.edu.pe/index.php/RFMH/article/view/3708	1	1	1	1	2021-01-28	2021-02-28	31	Transversal	Clínico	8	Instituto Mexicano del Seguro Social	Puebla, México	0	México	México	México	Autofinanciado	0	0	No					0	1	1	0	1	1	0	0	0	0	1	0	0	0	0	0	0	0	0	0	0
Revista de la URP	2022	2	Prevalencia de sarcopenia en adultos mayores de dos hogares geriátricos de Pereira, Colombia	http://revistas.urp.edu.pe/index.php/RFMH/article/view/4358	1	1	1	1	2021-11-11	2022-01-25	75	Transversal	Clínico	7	St Mary s Medical Group	Cartagena, Colombia	0	Colombia	Colombia, Chile	Colombia	Autofinanciado	1	Excel	Sí, tamaño de muestra	0	0	0	0	0	1	1	1	0	0	0	0	1	1	0	Shapiro Wilk	1	0	1	0	0	0	0	0	0
Revista de la URP	2022	1	Estilo de vida de estudiantes de medicina chilenos durante la pandemia por covid-19	http://revistas.urp.edu.pe/index.php/RFMH/article/view/4125	1	1	1	1	2021-08-16	2021-11-11	87	Transversal	Clínico	2	Universidad Adventista de Chile	Ñuble, Chile	0	Chile	Chile	Chile	Autofinanciado	1	Excel	No					0	1	1	0	1	1	0	0	0	0	0	0	0	0	0	0	0	0	0	0	0
Revista de la URP	2022	2	Índice de masa corporal en estudiantes de medicina: Relación con estrés, hábitos alimenticios y actividad física	http://revistas.urp.edu.pe/index.php/RFMH/article/view/4791	1	1	1	1	2021-08-28	2021-12-14	108	Transversal	Clínico	3	Universidad Nacional de Trujillo	Trujillo, Perú	1	Perú	Perú	Perú	Universidad Nacional de Trujillo en colaboración con los autores	1	Excel	No					0	1	1	0	1	1	0	0	0	0	0	0	1	0	0	0	0	0	0	0	0
Revista de la URP	2021	3	Perspectiva docente-estudiante sobre estrategias de enseñanza y habilidades pedagógicas constructivistas en programas de maestrías de una universidad pública peruana	http://revistas.urp.edu.pe/index.php/RFMH/article/view/3775	1	1	1	1	2021-04-12	2021-05-20	38	Transversal	Salud pública	4	Hospital Nacional Docente Materno Infantil San Bartolomé	Lima, Perú	1	Perú	Perú	Perú	Autofinanciado	1	Stata	No					0	1	1	0	0	0	0	0	0	0	0	0	0	0	1	0	0	0	0	0	0
Revista de la URP	2022	1	Efectos de dos programas de ejercicios resistidos en la aptitud física relacionada con la salud de mujeres obesas con síntomas de algia en las rodillas	http://revistas.urp.edu.pe/index.php/RFMH/article/view/4060	1	1	1	1	2021-08-16	2021-12-07	113	Ensayo clínico aleatorizado	Clínico	8	Universidad de Cesumar	Paraná, Brazil	0	Brasil	Brasil	Brasil	Autofinanciado	1	Statistica	No					0	1	1	0	1	1	0	1	0	0	0	Shapiro Wilk	0	0	0	0	0	1	0	0	0
Revista de la URP	2022	1	Programa de intervención: dieta integral y ejercicio físico en la reducción de parámetros antropométricos en salvador de Bahia-Brasil	http://revistas.urp.edu.pe/index.php/RFMH/article/view/4338	1	1	1	1	2021-10-26	2021-12-07	42	Cuasiexperimental	Clínico	1	Universidad Peruana Unión	Lima, Perú	1	Perú	Perú, Brasil	Brasil	Autofinanciado	1	SPSS	No					0	1	1	0	0	0	0	0	0	0	1	Shapiro Wilk	0	0	1	0	0	0	0	0	0
Revista de la URP	2022	4	Factores que interfieren los cribados para cánceres ginecológicos en mujeres peruanas	http://revistas.urp.edu.pe/index.php/RFMH/article/view/5170	1	1	1	1	2022-03-04	2022-07-08	126	Transversal	Clínico	5	Universidad Ricardo Palma	Lima, Perú	1	Perú	Perú	Perú	Autofinanciado	0	0	No					0	1	1	0	0	0	0	0	0	0	1	0	0	0	0	0	0	0	0	0	0
Revista de la URP	2022	2	Factores asociados a la ansiedad en internos de medicina de una universidad privada en el contexto de la pandemia Covid-19	http://revistas.urp.edu.pe/index.php/RFMH/article/view/4409	1	1	1	1	2021-12-19	2022-02-09	52	Transversal	Clínico	6	Universidad Privada San Juan Bautista	Chorrillos, Perú	1	Perú	Perú	Perú	Autofinanciado	1	Excel y SPSS	No					0	1	1	0	1	1	0	0	0	0	0	0	1	1	0	0	0	0	0	0	0
Revista de la URP	2022	3	Factores maternos asociados a macrosomía fetal según la encuesta nacional de demografía y salud familiar de 2020	http://revistas.urp.edu.pe/index.php/RFMH/article/view/4795	1	1	1	1	2022-01-03	2022-03-04	60	Transversal	Clínico	2	Dirección Regional de Salud Huánuco	Huánuco, Perú	1	Perú	Perú	Perú	Autofinanciado	1	SPSS	No					0	1	1	1	0	0	0	0	0	0	0	0	0	1	0	0	0	0	0	0	0
Revista de la URP	2021	2	Condiciones laborales y equipos de protección personal contra el COVID-19 en personal de salud, Lima-Perú	http://revistas.urp.edu.pe/index.php/RFMH/article/view/3608	1	1	1	1	2021-01-19	2021-03-09	49	Transversal	Clínico	9	Universidad Nacional Hermilio Valdizán,	Lima, Perú	1	Perú	Perú	Perú	Autofinanciado	1	SPSS	No					0	1	1	0	1	1	0	0	0	0	1	Kolmogorov-Smirnov	1	0	0	0	0	0	0	0	0
Revista de la URP	2022	2	Factores asociados al incumplimiento de la vacunación infantil de difteria, pertussis y tétanos en Perú, año 2019	http://revistas.urp.edu.pe/index.php/RFMH/article/view/4775	1	1	1	1	2022-02-21	2022-03-15	22	Transversal	Salud pública	5	Universidad Ricardo Palma	Lima, Perú	1	Perú	Perú	Perú	Autofinanciado	1	SPSS	No					0	1	1	0	0	0	0	0	0	0	0	0	1	0	0	0	0	0	0	0	0
Revista de la URP	2022	2	Factores asociados al no uso de métodos anticonceptivos en mujeres adolescentes del Perú. ENDES 2018-2020	http://revistas.urp.edu.pe/index.php/RFMH/article/view/4789	1	1	1	1	2022-02-07	2022-03-07	28	Transversal	Salud pública	3	Universidad Ricardo Palma	Lima, Perú	1	Perú	Perú	Perú	Autofinanciado	1	Stata	Sí, potencia					0	1	1	0	0	0	0	0	0	0	0	0	0	0	0	0	0	0	0	0	0
Revista de la URP	2021	2	Factores prenatales asociados al incumplimiento del esquema básico de vacunación en menores de 5 años	http://revistas.urp.edu.pe/index.php/RFMH/article/view/3656	1	1	1	1	2021-01-03	2021-03-04	60	Transversal	Salud pública	2	Universidad Ricardo Palma	Lima, Perú	1	Perú	Perú	Perú	Autofinanciado	1	Stata	No					0	1	1	0	0	0	0	0	0	0	0	0	0	0	0	0	0	0	0	0	0
Revista de la URP	2022	4	Asociación entre ansiedad y depresión en estudiantes de Medicina de la Universidad Ricardo Palma durante el año 2021	http://revistas.urp.edu.pe/index.php/RFMH/article/view/4842	1	1	1	1	2022-04-06	2022-08-06	122	Transversal	Clínico	4	Universidad Ricardo Palma	Lima, Perú	1	Perú	Perú	Perú	Autofinanciado	1	Stata	Sí, tamaño de muestra	1	0	0	0	0	1	1	0	0	0	0	0	0	0	0	0	0	0	0	0	0	0	0	0	0
Revista de la URP	2022	1	Estilo de vida asociado al control de hipertensión arterial y diabetes mellitus en un centro de atención en Lima, durante la pandemia de COVID-19	http://revistas.urp.edu.pe/index.php/RFMH/article/view/3759	1	1	1	1	2021-03-19	2021-07-09	112	Transversal	Clínico	4	Universidad Ricardo Palma	Lima, Perú	1	Perú	Perú	Perú	Autofinanciado	1	SPSS	Sí, tamaño de muestra	0	1	1	0	0	1	1	0	0	0	0	0	0	0	0	0	1	0	0	0	0	0	0	0	0
Revista de la URP	2021	2	Síndrome de fragilidad en adultos mayores de una comunidad rural de los andes peruanos	http://revistas.urp.edu.pe/index.php/RFMH/article/view/3268	1	1	1	1	2020-09-14	2021-01-14	122	Transversal	Clínico	3	Puesto de Salud Hermilio Valdizán	Huánuco, Perú	1	Perú	Perú	Perú	Autofinanciado	1	Stata	Sí, tamaño de muestra	1	1	1	1	0	1	1	0	0	0	0	0	1	1	0	0	1	1	1	1	0	0	0	0	0
Revista de la URP	2021	4	Asociación entre nivel educativo y conocimiento sobre transmisión de vih/sida en mujeres adolescentes de Perú-ENDES 2019	http://revistas.urp.edu.pe/index.php/RFMH/article/view/4266	1	1	1	1	2021-07-02	2021-08-04	33	Transversal	Salud pública	2	Universidad Ricardo Palma	Lima, Perú	1	Perú	Perú	Perú	Autofinanciado	1	Stata	No					0	1	1	0	0	0	0	0	0	0	0	0	1	0	0	0	0	0	0	0	0
Revista de la URP	2022	2	Factores asociados a Hospitalizaciones inadecuadas de adultos mayores en el Servicio de Emergencia del Hospital Edgardo Rebagliati Martins 2017	http://revistas.urp.edu.pe/index.php/RFMH/article/view/4804	1	1	1	1	2022-01-10	2022-02-07	28	Transversal	Salud pública	3	Universidad Nacional Mayor de San Marcos	Lima, Perú	1	Perú	Perú	Perú	Autofinanciado	1	SPSS	Sí, tamaño de muestra	1	0	0	1	0	1	1	0	0	0	0	0	0	0	0	0	1	0	0	0	0	0	0	0	0
Revista de la URP	2021	4	Asociación entre el control prenatal y las complicaciones obstétricas maternas periparto y postparto. ENDES 2017 al 2019	http://revistas.urp.edu.pe/index.php/RFMH/article/view/3924	1	1	1	1	2021-05-21	2021-09-08	110	Transversal	Clínico	4	Universidad Ricardo Palma	Lima, Perú	1	Perú	Perú	Perú	Autofinanciado	1	SPSS	No					0	1	1	1	0	0	0	0	0	0	0	0	0	1	0	0	0	0	0	0	0
Revista de la URP	2021	1	Asociación entre la proteína C reactiva y el síndrome metabólico en la población peruana del estudio PERU MIGRANT	http://revistas.urp.edu.pe/index.php/RFMH/article/view/3320	1	1	1	1	2020-10-09	2020-12-21	73	Transversal	Salud pública	3	Universidad Científica del Sur	Lima, Perú	1	Perú	Perú	Perú	Autofinanciado	1	Stata	Sí, potencia					0	1	1	0	1	1	0	0	0	0	0	0	1	0	1	0	1	0	0	0	0
Revista de la URP	2022	4	No cumplimiento del esquema nacional de vacunación en niños de la selva peruana, año 2019	http://revistas.urp.edu.pe/index.php/RFMH/article/view/4614	1	1	1	1	2022-05-19	2022-09-22	126	Transversal	Salud pública	7	Universidad Ricardo Palma	Lima, Perú	1	Perú	Perú	Perú	Autofinanciado	1	Stata	No					0	1	1	0	0	0	0	0	0	0	0	0	1	0	0	0	0	0	0	0	0
Revista de la URP	2021	3	Infección por Toxoplasma gondii y factores asociados en donantes de sangre de un hospital de la selva peruana	http://revistas.urp.edu.pe/index.php/RFMH/article/view/3774	1	1	1	1	2021-04-10	2021-05-20	40	Transversal	Clínico	2	Hospital II-2 Tarapoto,	Tarapoto, Perú	1	Perú	Perú	Perú	Autofinanciado	1	Stata	Sí, tamaño de muestra	1	1	0	0	0	1	1	1	0	0	0	0	0	0	0	Kolmogorov-Smirnov	1	1	0	0	0	0	0	0	0
Revista de la URP	2021	4	Factores asociados a depresión, ansiedad y estrés en el contexto de la pandemia por covid-19 en policías de lima metropolitana, Perú	http://revistas.urp.edu.pe/index.php/RFMH/article/view/4227	1	1	1	1	2021-08-18	2021-09-28	41	Transversal	Salud pública	3	Universidad Ricardo Palma	Lima, Perú	1	Perú	Perú	Perú	Autofinanciado	1	Stata y SPSS	Sí, potencia					0	1	1	0	0	0	0	0	0	0	0	0	0	0	0	0	0	0	0	0	0
Revista de la URP	2022	1	Cintura hipertrigliceridémica y su asociación con la hipertensión arterial una muestra de pobladores adultos peruanos	http://revistas.urp.edu.pe/index.php/RFMH/article/view/4116	1	1	1	1	2021-08-15	2021-12-07	114	Transversal	Salud pública	4	Univerisda Ricardo Palma	Lima, Perú	1	Perú	Perú	Perú	Autofinanciado	1	Stata	No					0	1	1	0	0	0	0	0	0	0	0	Curtosis e histograma	1	0	0	1	0	0	0	0	0
Revista de la URP	2021	1	Factores relacionados con hipertrofia ventricular izquierda en personas adultas que viven en altura	http://revistas.urp.edu.pe/index.php/RFMH/article/view/3270	1	1	1	1	2020-09-17	2020-12-04	78	Transversal	Clínico	3	Hospital Regional Docente Clínico Quirúrgico Daniel A. Carrión	Huancayo, Perú	1	Perú	Perú	Perú	Autofinanciado	1	SPSS	No					0	1	1	0	1	1	0	0	0	0	1	Kolmogorov-Smirnov	1	0	1	0	0	0	0	0	0
Revista de la URP	2021	1	Predictores perinatales de APGAR persistentemente bajo a los 5 minutos en un Hospital Peruano	http://revistas.urp.edu.pe/index.php/RFMH/article/view/3345	1	1	1	1	2020-10-17	2020-12-18	62	casos-controles	Clínico	3	Institute of Development Research for Professionals	Lima, Perú	1	Perú	Perú	Perú	Autofinanciado	1	SPSS	No					0	1	1	0	0	0	0	0	0	0	0	0	1	0	0	0	0	0	0	0	0
Revista de la URP	2022	2	Factores predisponentes asociados a hematoma subdural crónico en adultos y adultos mayores atendidos en el Servicio de Neurocirugía y Geriatría en el hospital María Auxiliadora en el periodo 2016 – 2020	http://revistas.urp.edu.pe/index.php/RFMH/article/view/4617	1	1	1	1	2021-12-12	2022-02-14	64	casos-controles	Clínico	4	Universidad Ricardo Palma	Lima, Perú	1	Perú	Perú	Perú	Autofinanciado	1	Excel y SPSS	No					0	1	1	0	0	0	0	0	0	0	0	0	0	0	0	0	0	0	0	0	0
Revista de la URP	2021	3	Factores asociados a hipertensión arterial inducida por embarazo en personas que viven en altura	http://revistas.urp.edu.pe/index.php/RFMH/article/view/3425	1	1	1	1	2020-11-10	2021-04-25	166	casos-controles	Clínico	3	Universidad Nacional de Huancavelica	Huancavelica, Perú	1	Perú	Perú	Perú	Autofinanciado	1	SPSS	Sí, potencia					0	1	1	0	1	1	0	0	0	0	1	0	1	0	0	0	0	0	0	0	0
Revista de la URP	2022	3	Perfil epidemiologico de la poblacion que acude a una campaña de salud integral en tiempo de covid-19 en una ciudad peruana	http://revistas.urp.edu.pe/index.php/RFMH/article/view/5060	1	1	1	1	2022-04-04	2022-06-29	86	Transversal	Salud pública	4	Universidad Ricardo Palma	Lima, Perú	1	Perú	Perú	Perú	Autofinanciado	1	SPSS	No					0	1	1	0	0	0	0	0	0	0	0	0	1	0	0	0	0	0	0	0	0
Revista de la URP	2021	3	Uso previo de antibióticos y características clínicas de mujeres que desarrollaron infección urinaria por bacterias productoras de Betalactamasas en un hospital peruano	http://revistas.urp.edu.pe/index.php/RFMH/article/view/3151	1	1	1	1	2020-06-03	2021-05-20	351	casos-controles	Clínico	2	Universidad Ricardo Palma	Lima, Perú	1	Perú	Perú	Perú	Autofinanciado	1	SPSS	No					0	1	1	0	1	0	0	0	0	0	1	0	0	0	0	0	0	0	0	0	0
Revista de la URP	2022	2	Respuesta a Temozolomida en pacientes con melanoma metastásico en un hospital de tercer nivel de atención	http://revistas.urp.edu.pe/index.php/RFMH/article/view/4788	1	1	1	1	2021-11-09	2022-01-10	62	Transversal	Clínico	6	Instituto Mexicano del Seguro Social	Puebla, México	0	México	México	México	Autofinanciado	1	SPSS, Rstudio	No					0	1	1	0	1	0	0	0	0	0	1	Kolmogorov-Smirnov, Hipótesis de Levene	1	1	1	0	0	0	0	0	0
Revista de la URP	2021	1	Factores de riesgo de mortalidad por COVID-19 en pacientes hospitalizados: Un modelo de regresión logística	http://revistas.urp.edu.pe/index.php/RFMH/article/view/3264	1	1	1	1	2020-09-11	2020-12-18	98	Transversal	Clínico	5	Universidad César Vallejo	Trujillo, Perú	1	Perú	Perú	Perú	Autofinanciado	1	SPSS	No					0	1	1	0	1	1	0	0	0	0	0	0	0	0	0	0	0	0	0	0	0
Revista de la URP	2021	3	Riesgo de infecciones, enfermedades crónicas y trastornos de salud mental con posteridad a inundaciones por el Fenómeno del Niño Costero en poblaciones desplazadas, Piura, 2017	http://revistas.urp.edu.pe/index.php/RFMH/article/view/3826	1	1	1	1	2021-03-16	2021-05-31	76	casos-controles	Salud pública	2	Universidad Ricardo Palma	Lima, Perú	1	Perú	Perú	Perú	Autofinanciado	0	0	No					0	1	1	0	0	0	0	0	0	0	0	0	0	0	0	0	0	0	0	0	0
Revista de la URP	2021	1	Relación entre gestantes con anemia en edad materna de riesgo y bajo peso al nacer en un hospital de la seguridad social del Perú	http://revistas.urp.edu.pe/index.php/RFMH/article/view/3155	1	1	1	1	2020-07-06	2020-12-18	165	casos-controles	Clínico	2	Hospital Nacional Guillermo Almenara Irigoyen	Lima, Perú	1	Perú	Perú	Perú	Autofinanciado	1	SPSS	Sí, potencia					0	1	1	0	1	1	0	0	0	0	0	0	1	0	0	0	0	0	0	0	0
Revista de la URP	2021	2	Caracterización del polimorfismo V4 y T1 del gen ADAM33 y su asociación con el desarrollo del asma	http://revistas.urp.edu.pe/index.php/RFMH/article/view/3450	1	1	1	1	2020-12-13	2021-02-07	56	casos-controles	Clínico	5	Universidad Católica Santo Toribio de Mogrovejo	Chiclayo, Perú	1	Perú	Perú	Perú	Universidad Católica Santo Toribio de Mogrovejo.	1	SPSS	Sí, tamaño de muestra	1	1	1	0	0	1	1	0	0	0	0	0	1	1	0	0	1	0	0	0	0	0	0	0	0
Revista de la URP	2021	1	Hipoalbuminemia como predictor de mortalidad de sepsis por COVID-19. Hospital II Chocope, 2020	http://revistas.urp.edu.pe/index.php/RFMH/article/view/3437	1	1	1	1	2020-12-01	2021-01-06	36	Cohorte retrospectiva	Clínico	4	Universidad César Vallejo	Trujillo, Perú	1	Perú	Perú	Perú	Autofinanciado	1	SPSS	No					0	1	1	0	1	1	0	0	0	0	0	0	1	0	0	0	0	0	0	0	0
Revista de la URP	2022	4	Escalas SOFA y qSOFA como pronóstico de la mortalidad en pacientes con diagnóstico de sepsis de una clínica peruana	http://revistas.urp.edu.pe/index.php/RFMH/article/view/5066	1	1	1	1	2022-07-04	2022-09-13	71	Cohorte retrospectiva	Clínico	2	Hospital de Ventanilla	Lima, Perú	1	Perú	Perú	Perú	Autofinanciado	0	0	No					0	1	1	0	1	1	0	0	1	1	1	Kolmogorov-Smirnov	1	0	1	0	1	0	0	0	0
Revista de la URP	2021	1	Asociación entre los factores del proveedor de salud y el número de atenciones prenatales en las usuarias de un Hospital Peruano	http://revistas.urp.edu.pe/index.php/RFMH/article/view/3200	1	1	1	1	2020-08-19	2020-09-19	31	Transversal	Clínico	2	Referencia y Urgencias del Ministerio de Salud	Lima, Perú	1	Perú	Perú	Perú	Autofinanciado	0	0	Sí, tamaño de muestra	0	0	0	0	0	1	1	0	1	1	0	0	0	0	1	0	0	0	0	0	0	0	0	0	0
Revista de la URP	2022	2	Conocimientos y actitudes frente a la vacuna contra el COVID-19	http://revistas.urp.edu.pe/index.php/RFMH/article/view/4343	1	1	1	1	2021-11-01	2022-01-13	73	Transversal	Salud pública	5	Universidad César Vallejo	La Libertad, Perú	1	Perú	Perú	Perú	Autofinanciado	1	SPSS	No					0	1	1	0	0	0	0	0	0	0	0	0	1	0	0	0	0	0	0	0	0
Revista de la URP	2022	3	Linfoma de células grandes T anaplásico: experiencia de 10 años en el Instituto Nacional de Enfermedades Neoplásicas, Lima - Perú	http://revistas.urp.edu.pe/index.php/RFMH/article/view/5027	1	1	1	1	2022-06-17	2022-07-02	15	Cohorte prospectiva	Clínico	4	Instituto Nacional de Enfermedades Neoplásicas	Lima, Perú	1	Perú	Perú	Perú	Autofinanciado	1	SPSS	No					0	1	1	0	1	0	0	0	0	0	1	0	0	0	1	0	0	0	0	0	0
Revista de la URP	2021	1	Anemia y supervivencia del cáncer, Un estudio peruano con seguimiento de 5 años	http://revistas.urp.edu.pe/index.php/RFMH/article/view/3460	1	1	1	1	2020-11-22	2021-01-03	42	Cohorte retrospectiva	Clínico	6	Hospital Nacional de Policía	Lima, Perú	1	Perú	Perú	Perú	Autofinanciado	1	SPSS	No					0	1	1	0	1	1	0	0	1	1	0	0	0	0	0	0	0	0	0	0	0
Revista de la URP	2021	4	Correlación entre mortalidad por COVID-19, índices de riqueza y desarrollo humano y densidad poblacional en distritos de Lima Metropolitana durante el 2020	http://revistas.urp.edu.pe/index.php/RFMH/article/view/3987	1	1	1	1	2021-06-08	2021-08-05	58	Ecológico	Clínico	3	Universidad Ricardo Palma	Lima, Perú	1	Perú	Perú	Perú	Autofinanciado	1	Stata	No					0	1	1	0	1	1	0	0	0	0	0	0	0	0	0	0	0	0	0	0	0
Revista de la URP	2021	1	Aplicación del Método Autorregresivo Integrado de Medias Móviles para el análisis de series de casos de COVID-19 en el Perú	http://revistas.urp.edu.pe/index.php/RFMH/article/view/3307	1	1	1	1	2020-10-01	2020-12-12	72	Transversal	Salud pública	2	Universidad Peruana Cayetano Heredia	Lima, Perú	1	Perú	Perú	Perú	Autofinanciado	1	Stata y SPSS	No					0	1	0	0	0	0	1	0	0	0	0	0	0	0	0	0	0	0	0	0	0
Revista del cuerpo médico	2021	2	Validez del diámetro de la vaina del nervio óptico por ultrasonografía para el diagnóstico de hipertensión intracraneana en traumatismo craneoencefálico severo	https://cmhnaaa.org.pe/ojs/index.php/rcmhnaaa/article/view/1029	1	1	1	1	2020-12-08	2021-04-30	143	Transversal	Clínico	2	Universidad Privada Antenor Orrego	Trujillo, Perú	1	Perú	Perú	Perú	Autofinanciado	1	Epidat y SPSS	No					0	1	1	0	1	0	0	0	1	1	0	0	1	0	0	1	0	0	0	0	0
Revista del cuerpo médico	2021	4	Características del uso de tratamiento alternativo y complementario en dismenorrea en mujeres en edad fértil	https://cmhnaaa.org.pe/ojs/index.php/rcmhnaaa/article/view/1459	1	1	1	1	2021-11-01	2021-12-31	60	Transversal	Clínico	6	Universidad Cesar Vallejo	Trujillo, Perú	1	Perú	Perú	Perú	Autofinanciado	1	Excel	Sí, tamaño de muestra	1	1	0	0	0	1	1	0	0	0	0	0	0	0	0	0	1	0	1	0	0	0	0	1	0
Revista del cuerpo médico	2022	4	Conducta alimentaria, actividad física y salud mental por cuarentena COVID – 19 en adultos mayores de Trujillo	https://cmhnaaa.org.pe/ojs/index.php/rcmhnaaa/article/view/1513	1	1	1	1	2022-05-16	2023-01-22	251	Cohorte prospectiva	Salud pública	5	Universidad Nacional de Trujillo	Trujillo, Perú	1	Perú	Perú	Perú	Universidad Nacional de Trujillo	1	Excel	Sí, tamaño de muestra	0	0	0	0	0	1	1	0	1	0	0	0	0	0	0	0	1	0	0	0	0	0	0	0	0
Revista del cuerpo médico	2022	2	Cambios en la microbiota intestinal en neonatos pretérmino en un hospital de tercer nivel en Perú	https://doi.org/10.35434/rcmhnaaa.2022.152.884	1	1	1	1				Cohorte retrospectiva	Clínico	3	Universidad Peruana Unión	Lima, Perú	1	Perú	Perú	Perú	Autofinanciado	1	Excel y Stata	No					0	1	1	0	1	1	0	0	0	0	0	0	0	1	1	0	0	0	0	0	0
Revista del cuerpo médico	2022	2	Epidemiología y características de las patologías neuroquirúrgicas en un hospital peruano nivel III-1 de alta complejidad. Periodo 2008-2020	https://doi.org/10.35434/rcmhnaaa.2022.152.1290	1	1	1	1	2021-12-09	2022-04-09	121	Transversal	Clínico	5	Universidad Peruana de Ciencias Aplicadas	Lima, Perú	1	Perú	Perú	Perú	Autofinanciado	1	Excel, Stata, RStudio	No					0	1	1	0	0	0	0	0	1	1	0	Shapiro Wilk	1	1	0	0	0	0	0	0	0
Revista del cuerpo médico	2021	4	Percepciones de automedicación de la población durante la pandemia covid-19 en Perú	https://cmhnaaa.org.pe/ojs/index.php/rcmhnaaa/article/view/1451	1	1	1	1	2021-12-01	2021-12-28	27	Transversal	Salud pública	8	Universidad Nacional Mayor de San Marcos	Lima, Perú	1	Perú	Perú	Perú	Autofinanciado	1	R Studio	No					0	1	1	0	1	1	0	0	0	0	0	0	0	0	0	0	0	0	0	0	0
Revista del cuerpo médico	2021	4	Efectividad del aplicativo de resultados críticos para el apoyo al diagnóstico y terapéutico de pacientes crónicos atendidos en una Clínica privada entre el 2017 y 2018	https://cmhnaaa.org.pe/ojs/index.php/rcmhnaaa/article/view/1303	1	1	1	1	2021-05-21	2021-10-26	158	Cohorte retrospectiva	Clínico	5	Universidad Científica del Sur	Lima, Perú	1	Perú	Perú	Perú	Autofinanciado	1	SPSS	No					0	1	1	0	1	1	0	0	0	0	0	0	0	0	0	0	0	0	0	0	0
Revista del cuerpo médico	2021	2	Tendencia en el consumo de carbapenems en un hospital de asociación público privada	https://cmhnaaa.org.pe/ojs/index.php/rcmhnaaa/article/view/1059	1	1	1	1	2021-03-28	2021-05-15	48	Transversal	Clínico	3	Hospital Guillermo Kaelin de la Fuente	Lima, Perú	1	Perú	Perú	Perú	Autofinanciado	1	Stata	No					0	1	1	0	1	1	0	0	0	0	0	0	0	0	0	0	0	0	0	0	0
Revista del cuerpo médico	2022	2	Análisis de Costos de cuidados en salud para pacientes con cáncer al final de la vida: Hospital versus domicilio con cuidados paliativos, en el tercer nivel de atención	https://doi.org/10.35434/rcmhnaaa.2022.152.1071	1	1	1	1	2021-06-09	2022-05-29	354	Transversal	Clínico	8	Hospital Nacional Edgardo Rebagliati Martins	Lima, Perú	1	Perú	Perú	Perú	Autofinanciado	1	SPSS	No					0	1	1	0	1	1	0	0	0	0	0	Kolmogorov-Smirnov y método gráfico	1	0	1	1	0	0	0	0	0
Revista del cuerpo médico	2022	2	Covid 19, mortalidad en adulto mayor y factores asociados	https://cmhnaaa.org.pe/ojs/index.php/rcmhnaaa/article/view/1158	1	1	1	1	2021-11-04	2022-05-03	180	Transversal	Clínico	5	Universidad Continental	Lima, Perú	1	Perú	Perú	Perú	Autofinanciado	1	SPSS	No					0	1	1	0	1	1	0	1	0	0	0	0	1	1	1	0	0	0	0	0	0
Revista del cuerpo médico	2022	4	Dosis de vacuna aplicada contra COVID-19 y recuperación del paciente atendido en UCI-COVID. Hospitales de contingencia EsSalud-Lambayeque. Diciembre 2021-febrero 2022.	https://doi.org/10.35434/rcmhnaaa.2022.154.1568	1	1	1	1	2022-06-28	2022-10-31	125	Transversal	Clínico	4	Hospital Almanzor Aguinaga Asenjo	Chiclayo, Perú	1	Perú	Perú	Perú	Autofinanciado	1	Excel y SPSS	Sí, tamaño de muestra	1	0	0	0	0	1	1	0	0	0	0	0	0	0	0	0	1	0	0	0	0	0	0	0	0
Revista del cuerpo médico	2022	2	Conocimiento sobre la valoración de hematíes dismórficos en sedimento urinario en profesionales de laboratorio clínico de Lima metropolitana	https://doi.org/10.35434/rcmhnaaa.2022.152.1273	1	1	1	1	2021-12-21	2022-04-20	120	Transversal	Salud pública	1	Hospital Nacional Edgardo Rebagliati Martins	Lima, Perú	1	Perú	Perú	Perú	Autofinanciado	1	SPSS	No					0	1	1	0	1	1	0	0	0	0	0	0	1	0	0	0	0	0	0	0	0
Revista del cuerpo médico	2022	4	Automedicación y uso de plantas medicinales en estudiantes universitarios de la Amazonía Peruana durante la primera ola por COVID-19	https://doi.org/10.35434/rcmhnaaa.2022.154.1545	1	1	1	1	2022-06-01	2022-12-14	196	Transversal	Salud pública	4	Universidad Nacional de la Amazonía Peruana	Iquitos, Perú	1	Perú	Perú	Perú	Universidad de San Martín de Porres	1	SPSS	Sí, tamaño de muestra	1	0	0	0	0	1	1	0	1	1	0	0	0	0	0	0	1	1	0	0	0	0	0	0	0
Revista del cuerpo médico	2022	3	Características clínico-ecográficas pre y postquirúrgicas de niños intervenidos por criptorquidia en el Hospital Sabogal, Perú.	https://doi.org/10.35434/rcmhnaaa.2022.153.1448	1	1	1	1	2022-03-10	2022-09-05	179	Cohorte retrospectiva	Clínico	3	Hospital Nacional Alberto Sabogal Sologuren	Lima, Perú	1	Perú	Perú	Perú	Autofinanciado	1	Stata	No					0	1	1	0	1	1	0	1	1	1	0	0	0	0	1	0	0	0	0	0	0
Revista del cuerpo médico	2021	3	Una mezcla láctea fortificada con hierro y zinc mejora los niveles de hemoglobina en niños de 2 a 10 años en una comunidad andina en Perú: Ensayo controlado aleatorizado, doble ciego	https://cmhnaaa.org.pe/ojs/index.php/rcmhnaaa/article/view/1250	1	1	1	1	2021-06-17	2021-09-20	95	Ensayo clínico aleatorizado	Clínico	5	Grupo Gloria	Lima, Perú	1	Perú	Perú	Perú	Leche Gloria S. A. y Cementos Yura S. A.	1	Stata	No					0	1	1	0	1	1	0	0	0	0	0	0	1	0	1	0	0	0	0	0	0
Revista del cuerpo médico	2021	1	Valor del hemograma automatizado pretratamiento como predictor de sobrevida a 5 años en cáncer de cuello uterino estadio clínico IIB – IVA	https://cmhnaaa.org.pe/ojs/index.php/rcmhnaaa/article/view/872	1	1	1	1	2020-07-29	2021-03-30	244	Cohorte retrospectiva	Clínico	2	Universidad Privada Antenor Orrego	La Libertad, Perú	1	Perú	Perú	Perú	Autofinanciado	1	Excel y SPSS	No					0	1	1	0	1	1	0	0	0	0	0	0	0	0	0	0	0	0	0	0	0
Revista del cuerpo médico	2022	4	Características de las Infecciones asociadas a atenciones en la salud y uso de antibióticos en una Unidad de Cuidados Intensivos COVID- 19, del norte peruano: 2020-2021	https://cmhnaaa.org.pe/ojs/index.php/rcmhnaaa/article/view/1786	1	1	1	1	2022-12-08	2022-12-13	5	Transversal	Clínico	3	Hospital de la Amistad Perú Corea II-2	Piura, Perú	1	Perú	Perú	Perú	Autofinanciado	1	Excel y Stata	No					0	1	1	0	0	0	0	0	1	1	0	0	1	0	1	0	0	0	0	1	0
Revista del cuerpo médico	2021	2	Delta de hemoglobina materna entre el primer y tercer trimestre como factor de riesgo para bajo peso al nacer: Un estudio de cohorte	https://cmhnaaa.org.pe/ojs/index.php/rcmhnaaa/article/view/1022	1	1	1	1	2021-04-20	2021-06-22	63	Cohorte retrospectiva	Clínico	4	Universidad Privada Antenor Orrego	Trujillo, Perú	1	Perú	Perú	Perú	Autofinanciado	1	Excel	No					0	1	1	0	1	1	0	0	0	0	0	0	1	1	0	0	0	0	0	0	0
Revista del cuerpo médico	2021	3	Depuración del lactato y mortalidad en residentes de la gran altitud con trauma grave	https://cmhnaaa.org.pe/ojs/index.php/rcmhnaaa/article/view/1247	1	1	1	1	2021-07-15	2021-09-15	62	Cohorte retrospectiva	Clínico	5	Hospital Corazón de Jesús	El Alto, La Paz, Bolivia	1	Bolivia	Bolivia, Perú	Bolivia	Autofinanciado	1	Stata	No					0	1	1	0	0	0	0	0	1	0	1	Shapiro Wilk	1	0	0	0	1	0	0	0	0
Revista del cuerpo médico	2022	1	Diferimiento y recaída post-inducción quimioterápica en niños con leucemia linfoblástica aguda en un hospital nacional de Lambayeque	https://cmhnaaa.org.pe/ojs/index.php/rcmhnaaa/article/view/1097	1	1	1	1	2021-09-22	2022-02-15	146	Cohorte retrospectiva	Clínico	4	Hospital Regional Lambayeque	Lambayeque, Perú	1	Perú	Perú	Perú	Autofinanciado	1	Epidat	No					0	1	1	0	0	0	0	0	1	1	0	0	1	1	0	1	0	0	0	0	0
Revista del cuerpo médico	2021	4	Hormona adrenocorticotropa en pacientes con síndrome de West y progresión al síndrome de Lennox-Gastaut	https://cmhnaaa.org.pe/ojs/index.php/rcmhnaaa/article/view/1322	1	1	1	1	2021-09-06	2021-12-15	100	Cohorte retrospectiva	Clínico	3	Universidad Santo Toribio de Mogrovejo	Chiclayo, Perú	1	Perú	Perú	Perú	Autofinanciado	1	SPSS	No					0	1	1	0	1	1	0	0	0	0	0	0	0	1	1	0	0	0	0	0	0
Revista del cuerpo médico	2021	3	Efectos de un programa de rehabilitación multimodal en pacientes con COVID-19 ingresados en la Unidad de Cuidados Intensivos: Un estudio cuasi-experimental	https://cmhnaaa.org.pe/ojs/index.php/rcmhnaaa/article/view/1244	1	1	1	1	2021-06-21	2021-10-12	113	Cuasiexperimental	Clínico	3	Hospital Alta Complejidad Virgen de la Puerta	Trujillo, Perú	1	Perú	Perú	Perú	Instituto de Evaluación de Tecnologías en Salud e Investigación (IETSI), EsSalud	1	SPSS	No					0	1	1	0	1	1	0	0	0	0	0	0	1	1	1	1	0	0	0	0	0
Revista del cuerpo médico	2022	1	Neumonía adquirida en la comunidad como factor de riesgo para enfermedades cardiovasculares	https://doi.org/10.35434/rcmhnaaa.2022.151.1072	1	1	1	1	2021-09-08	2022-02-15	160	Cohorte retrospectiva	Clínico	4	Hospital Regional Docente Clínico Quirúrgico Daniel A. Carrión	Tacna, Perú	1	Perú	Perú	Perú	Autofinanciado	1	Stata	Sí, tamaño de muestra	1	1	1	0	0	1	1	0	1	1	0	0	0	0	0	0	1	1	1	0	0	0	0	0	0
Revista del cuerpo médico	2022	3	Resultados neonatales adversos según grados de obesidad pregestacional en un hospital público del sur de Perú, 2010 a 2019	https://doi.org/10.35434/rcmhnaaa.2022.153.1332	1	1	1	1	2022-02-10	2022-06-12	122	Cohorte retrospectiva	Clínico	3	Universidad Nacional Jorge Basadre Grohmann	Tacna, Perú	1	Perú	Perú	Perú	Autofinanciado	1	Stata	No					0	1	1	0	1	1	0	0	0	0	0	0	0	0	0	0	0	0	0	0	0
Revista del cuerpo médico	2022	4	Hiperglicemia asociada a mortalidad en pacientes de una unidad de cuidados intensivos pediátricos	https://cmhnaaa.org.pe/ojs/index.php/rcmhnaaa/article/view/1478	1	1	1	1	2022-04-18	2022-10-20	185	Cohorte retrospectiva	Clínico	5	Universidad Peruana de Ciencias Aplicadas	Lima, Perú	1	Perú	Perú	Perú	Universidad Peruana de Ciencias Aplicadas	1	Excel y Stata	Sí, tamaño de muestra	1	1	0	0	0	1	1	0	0	0	0	0	1	1	0	Shapiro Wilk	1	1	0	0	1	0	0	0	0
Revista del cuerpo médico	2021	4	Efectos de una intervención con llamadas telefónicas educativas para mejorar la adherencia y el control metabólico en personas con diabetes mellitus tipo 2 mal controlada: Un ensayo clínico aleatorizado	https://cmhnaaa.org.pe/ojs/index.php/rcmhnaaa/article/view/1304	1	1	1	1	2021-06-14	2021-11-02	141	Ensayo clínico aleatorizado	Clínico	5	Universidad Peruana Cayetano Heredia	Lima, Perú	1	Perú	Perú	Perú	Fondo de Apoyo a la Investigación Hospital Cayetano Heredia 2012	1	Excel y Stata	Sí, tamaño de muestra	1	0	1	0	0	1	1	0	1	1	0	0	1	1	0	0	0	0	0	0	0	0	0	0	0
Revista del cuerpo médico	2021	3	Evaluación del estado de salud en pacientes con diabetes tipo 2 de dos hospitales del norte del Perú	https://cmhnaaa.org.pe/ojs/index.php/rcmhnaaa/article/view/1254	1	1	1	1	2021-05-17	2021-08-30	105	Transversal	Clínico	5	Hospital Santa Rosa	Piura, Perú	1	Perú	Perú	Perú	Autofinanciado	1	Stata	No					0	1	1	0	1	1	0	0	1	1	0	0	1	0	1	0	1	0	0	0	0
Revista del cuerpo médico	2021	3	Factores asociados a la no-adherencia al tratamiento farmacológico antihipertensivo en pacientes de un hospital del seguro social	https://cmhnaaa.org.pe/ojs/index.php/rcmhnaaa/article/view/1252	1	1	1	1	2021-05-02	2021-08-30	120	Transversal	Clínico	3	Hospital Aurelio Díaz Ufano y Pera	Lima, Perú	1	Perú	Perú	Perú	Instituto de Evaluación de Tecnologías en Salud e Investigación (IETSI), EsSalud	0	0	No					0	1	1	0	1	1	0	0	1	1	0	0	1	0	0	0	0	0	0	0	0
Revista del cuerpo médico	2022	3	Asociación entre disfunción diastólica del ventrículo izquierdo e hipertensión pulmonar en pobladores de zona rural andina	https://doi.org/10.35434/rcmhnaaa.2022.153.1371	1	1	1	1	2022-04-11	2022-08-07	118	Transversal	Clínico	3	Universidad de Huánuco	Huánuco, Perú	1	Perú	Perú	Perú	la Universidad de Huánuco	0	0	Sí, tamaño de muestra	1	1	1	0	0	1	1	0	0	0	0	0	1	1	0	0	0	0	0	0	0	0	0	0	0
Revista del cuerpo médico	2022	4	Depresión y violencia conyugal en gestantes peruanas durante la pandemia por la COVID-19	https://cmhnaaa.org.pe/ojs/index.php/rcmhnaaa/article/view/1349	1	1	1	1	2022-03-08	2022-12-23	290	Transversal	Salud pública	4	Universidad Nacional de San Cristóbal de Huamanga	Ayacucho, Perú	1	Perú	Perú	Perú	Autofinanciado	1	Excel y Stata	No					0	1	1	0	0	0	0	0	1	1	0	0	1	1	0	0	0	0	0	0	0
Revista del cuerpo médico	2021	4	Diferencias laborales entre personas con discapacidad adquirida y sobrevenida en edad adulta. Análisis secundario de la Encuesta Nacional de Discapacidad – ENEDIS 2012	https://cmhnaaa.org.pe/ojs/index.php/rcmhnaaa/article/view/1323	1	1	1	1	2021-07-03	2021-09-28	87	Transversal	Salud pública	2	Universidad Peruana Cayetano Heredia	Lima, Perú	1	Perú	Perú	Perú	Autofinanciado	1	Excel y Stata	Sí, potencia					0	1	1	0	0	0	0	0	0	0	0	0	1	0	1	0	0	0	0	0	0
Revista del cuerpo médico	2022	2	Factores asociados al uso de métodos anticonceptivos en mujeres en edad fértil de 15 a 49 años según encuesta demográfica en Perú	https://doi.org/10.35434/rcmhnaaa.2022.152.1174	1	1	1	1	2021-11-12	2022-04-11	150	Transversal	Salud pública	5	Universidad Ricardo Palma	Lima, Perú	1	Perú	Perú	Perú	Autofinanciado	1	SPSS	No					0	1	1	0	0	0	0	0	0	0	0	0	0	0	0	0	0	0	0	0	0
Revista del cuerpo médico	2022	1	Factores asociados a la colonización rectal por Enterobacteriaceae productoras de betalactamasas de espectro extendido en pacientes de consulta externa de un hospital al norte del Perú	https://doi.org/10.35434/rcmhnaaa.2022.151.965	1	1	1	1	2021-07-05	2022-01-18	197	Transversal	Clínico	5	Universidad Nacional Pedro Ruiz Gallo	Lambayeque, Perú	1	Perú	Perú	Perú	Autofinanciado	1	Stata	No					0	1	1	0	0	0	0	0	1	1	1	0	1	0	0	0	0	0	0	0	0
Revista del cuerpo médico	2021	3	Eventos cerebro vasculares en pacientes Covid-19: Experiencia en un hospital de referencia nacional del Perú	https://cmhnaaa.org.pe/ojs/index.php/rcmhnaaa/article/view/1257	1	1	1	1	2021-05-19	2021-09-16	120	Transversal	Clínico	3	Hospital Nacional Edgardo Rebagliati Martins	Lima, Perú	1	Perú	Perú	Perú	Autofinanciado	1	Stata	No					0	1	1	0	1	1	0	0	1	1	0	0	1	1	1	1	0	0	0	0	0
Revista del cuerpo médico	2021	4	Factores asociados al resultado citológico positivo en pruebas de Papanicolau en mujeres atendidas en la Liga peruana de lucha contra el cáncer	https://cmhnaaa.org.pe/ojs/index.php/rcmhnaaa/article/view/1452	1	1	1	1	2021-08-22	2021-12-16	116	Transversal	Clínico	6	Universidad de Piura	Lima, Perú	1	Perú	Perú	Perú	Autofinanciado	1	Stata	No					0	1	1	0	1	1	0	0	1	1	0	0	1	1	1	1	0	0	0	0	0
Revista del cuerpo médico	2022	1	Factores asociados con la agresión entre pares (Bullying): Resultados de un estudio poblacional en Perú	https://doi.org/10.35434/rcmhnaaa.2022.151.1049	1	1	1	1	2021-08-26	2022-01-18	145	Transversal	Salud pública	1	Universidad de San Martín de Porres	Lima, Perú	1	Perú	Perú	Perú	Autofinanciado	1	Stata	No					0	1	1	1	1	1	0	0	0	0	0	0	0	0	0	0	0	0	0	0	0
Revista del cuerpo médico	2021	1	Factores asociados a inadecuadas prácticas de distanciamiento social durante la pandemia por COVID-19 en Perú	https://cmhnaaa.org.pe/ojs/index.php/rcmhnaaa/article/view/1154	1	1	1	1	2021-06-10	2021-08-22	73	Transversal	Salud pública	4	Universidad de Huánuco	Huánuco, Perú	1	Perú	Perú	Perú	Universidad de Huánuco	1	Stata	No					0	1	1	0	0	0	0	0	0	0	0	0	0	0	0	0	0	0	0	0	0
Revista del cuerpo médico	2021	3	Patrones de resistencia antimicrobiana de la familia enterobacteriaceae aisladas de infecciones del tracto urinario de una región alto-andina peruana	https://cmhnaaa.org.pe/ojs/index.php/rcmhnaaa/article/view/1255	1	1	1	1	2021-06-04	2021-09-14	102	Transversal	Clínico	6	Universidad Peruana de Ciencias Aplicadas	Lima, Perú	1	Perú	Perú	Perú	Autofinanciado	1	Excel y Stata	No					0	1	1	0	0	0	0	0	0	0	0	0	1	0	0	0	0	0	0	0	0
Revista del cuerpo médico	2022	4	Parámetros hematológicos y laboratoriales tempranos asociados con la mortalidad por COVID-19 en una población amazónica del Perú	https://doi.org/10.35434/rcmhnaaa.2022.154.1529	1	1	1	1	2022-05-29	2022-10-22	146	Transversal	Clínico	9	Universidad Nacional Pedro Ruiz Gallo	Lambayeque, Perú	1	Perú	Perú	Perú	Autofinanciado	1	Stata	No					0	1	1	0	1	1	0	0	1	1	0	0	1	0	1	1	0	0	0	0	0
Revista del cuerpo médico	2022	2	Automedicación en pacientes con sospecha de COVID-19 en seguimiento clínico remoto en Lambayeque	https://doi.org/10.35434/rcmhnaaa.2022.152.1233	1	1	1	1	2021-12-05	2022-04-10	126	Transversal	Clínico	3	Universidad Científica del Sur	Lima, Perú	1	Perú	Perú	Perú	Autofinanciado	1	Stata	No					0	1	1	0	0	0	0	0	0	0	1	Shapiro Wilk	1	0	0	0	0	0	0	0	0
Revista del cuerpo médico	2021	4	Factores asociados a la percepción de competencias gerenciales en médicos peruanos recién egresados	https://cmhnaaa.org.pe/ojs/index.php/rcmhnaaa/article/view/1319	1	1	1	1	2021-05-26	2021-08-22	88	Transversal	Salud pública	4	Universidad Peruana Cayetano Heredia	Lima, Perú	1	Perú	Perú	Perú	Autofinanciado	1	Stata	No					0	1	1	0	0	0	0	0	0	0	0	0	1	0	0	0	0	0	0	0	0
Revista del cuerpo médico	2021	2	Asociación entre resistencia a la insulina y proteína C reactiva en una muestra de peruanos no obesos	https://cmhnaaa.org.pe/ojs/index.php/rcmhnaaa/article/view/1021	1	1	1	1	2021-04-15	2021-06-15	61	Transversal	Salud pública	5	Universidad Ricardo Palma	Lima, Perú	1	Perú	Perú	Perú	Autofinanciado	1	Stata	No					0	1	1	0	1	1	0	0	0	0	0	Sesgo, curtosis e histograma	0	1	1	0	0	0	0	0	0
Revista del cuerpo médico	2021	1	Calidad de vida de adultos mayores de la Seguridad Social peruana durante la pandemia por COVID-19	https://cmhnaaa.org.pe/ojs/index.php/rcmhnaaa/article/view/1165	1	1	1	1	2021-08-16	2021-09-06	21	Transversal	Salud pública	4	Instituto de Evaluación de Tecnologías en Salud e Investigación – IETSI, EsSalud	Lima, Perú	1	Perú	Perú	Perú	Instituto de Evaluación de Tecnologías en Salud e Investigación y la Gerencia de Persona Adulta Mayor y Persona con discapacidad de la Seguridad Social (EsSalud)	1	Excel y Stata	No					0	1	1	0	1	1	0	0	1	1	0	0	0	0	0	1	0	0	0	1	0
Revista del cuerpo médico	2021	2	Indicadores de calidad de colangiopancreatografía retrógada endoscópica en un hospital nivel III asociados al desarrollo de pancreatitis aguda post-cpre	https://cmhnaaa.org.pe/ojs/index.php/rcmhnaaa/article/view/1028	1	1	1	1	2021-05-16	2021-06-30	45	Transversal	Clínico	2	Universidad de San Martín de Porres	Chiclayo, Perú	1	Perú	Perú	Perú	Autofinanciado	1	Epidat y SPSS	No					0	1	1	0	1	1	0	0	0	0	0	0	1	0	0	0	0	0	0	0	0
Revista del cuerpo médico	2022	1	Factores asociados a la no adherencia al tratamiento antihipertensivo en un hospital del seguro social de Chiclayo durante el período de emergencia sanitaria por COVID-19	https://doi.org/10.35434/rcmhnaaa.2022.151.1169	1	1	1	1	2021-07-05	2022-01-18	197	Transversal	Clínico	3	Universidad de San Martín de Porres	Chiclayo, Perú	1	Perú	Perú	Perú	Autofinanciado	1	Stata	Sí, tamaño de muestra	1	1	0	0	0	1	1	0	1	1	0	0	0	0	1	Kolmogorov-Smirnov	1	1	1	1	0	0	0	0	0
Revista del cuerpo médico	2021	3	Magnitud y Factores asociados a complicaciones de diabetes tipo 2: Análisis de un Sistema de Vigilancia de Diabetes Mellitus	https://cmhnaaa.org.pe/ojs/index.php/rcmhnaaa/article/view/1253	1	1	1	1	2021-04-15	2021-08-16	123	Transversal	Clínico	5	Gerencia Central de Prestaciones de Salud, Oficina de Inteligencia e Información Sanitaria, EsSalud	Lima, Perú	1	Perú	Perú	Perú	Instituto de Evaluación de Tecnologías en Salud e Investigación (IETSI), EsSalud	1	Stata	No					0	1	1	0	1	1	0	0	1	0	0	0	1	0	1	1	0	0	0	0	0
Revista del cuerpo médico	2022	2	Violencia física durante el embarazo en el Perú: Proporción, distribución geográfica y factores asociados, 2016-2018	https://doi.org/10.35434/rcmhnaaa.2022.152.1242	1	1	1	1	2021-12-12	2022-06-12	182	Transversal	Salud pública	3	Universidad Nacional Mayor de San Marcos	Lima, Perú	1	Perú	Perú	Perú	Autofinanciado	1	Stata	No					0	1	1	1	0	0	0	0	0	0	1	0	0	0	0	0	0	0	0	0	0
Revista del cuerpo médico	2022	4	Glucemia de ingreso asociada a mortalidad y estancia hospitalaria en un servicio multidisciplinario de un hospital nacional peruano	https://doi.org/10.35434/rcmhnaaa.2022.154.1555	1	1	1	1	2022-06-13	2022-10-30	139	Cohorte retrospectiva	Clínico	6	Hospital Nacional Edgardo Rebagliati Martins	Lima, Perú	1	Perú	Perú	Perú	Autofinanciado	1	Stata	No					0	1	1	0	1	1	0	0	1	1	0	0	1	1	1	1	0	0	0	0	0
Revista del cuerpo médico	2021	3	Factores maternos asociados a prematuridad en gestantes de un hospital público de Trujillo, Perú	https://cmhnaaa.org.pe/ojs/index.php/rcmhnaaa/article/view/1246	1	1	1	1	2021-05-15	2021-08-30	107	casos-controles	Clínico	7	Universidad César Vallejo	Trujillo, Perú	1	Perú	Perú	Perú	Autofinanciado	1	R Studio	No					0	1	1	0	0	0	0	0	0	0	0	0	1	0	1	0	0	0	0	0	0
Revista del cuerpo médico	2021	1	Factores asociados con la automedicación no responsable en el Perú	https://cmhnaaa.org.pe/ojs/index.php/rcmhnaaa/article/view/867	1	1	1	1	2021-01-11	2021-03-23	71	Transversal	Salud pública	8	Universidad San Luis Gonzaga	Ica, Perú	1	Perú	Perú	Perú	Autofinanciado	1	SPSS	No					0	1	1	0	0	0	0	0	0	0	0	0	1	0	0	0	0	0	0	0	0
Revista del cuerpo médico	2022	4	Asociación entre violencia íntima de pareja contra la mujer y desnutrición crónica entre los hijos menores de 5 años: Análisis de la Encuesta Demográfica y de Salud Familiar del 2020 en Perú	https://doi.org/10.35434/rcmhnaaa.2022.154.1396	1	1	1	1	2022-03-14	2022-12-12	273	Transversal	Clínico	6	Universidad de Piura	Lima, Perú	1	Perú	Perú	Perú	Autofinanciado	1	SPSS	No					0	1	1	1	0	0	1	0	0	0	0	0	1	0	0	0	0	0	0	0	0
Revista del cuerpo médico	2021	2	Periodo intergenésico corto como factor de riesgo para cáncer ductal de la mama en pacientes del norte del Perú	https://cmhnaaa.org.pe/ojs/index.php/rcmhnaaa/article/view/1020	1	1	1	1	2021-03-15	2021-06-15	92	casos-controles	Clínico	3	Universidad Privada Antenor Orrego	Trujillo, Perú	1	Perú	Perú	Perú	Autofinanciado	1	SPSS	No					0	1	1	0	1	0	0	0	0	0	0	0	1	0	0	0	0	0	0	0	0
Revista del cuerpo médico	2022	1	Pequeño y grande para edad gestacional como factor de riesgo para morbilidad y mortalidad neonatal a término en altura	https://doi.org/10.35434/rcmhnaaa.2022.151.1083	1	1	1	1	2021-09-17	2022-03-12	176	casos-controles	Salud pública	3	Centro de Investigación Multidisciplinaria de Medicina Materno-Perinatal de Altura	Cusco, Perú	1	Perú	Perú	Perú	Autofinanciado	1	Excel y R-studio	No					0	1	1	0	0	0	0	0	0	0	0	0	1	0	1	1	0	0	0	1	0
Revista del cuerpo médico	2022	3	Uso previo de antagonistas de la angiotensina II en pacientes hipertensos hospitalizados y mortalidad por COVID-19	https://doi.org/10.35434/rcmhnaaa.2022.153.1335	1	1	1	1	2022-03-10	2022-09-24	198	Transversal	Clínico	4	Universidad de San Martín de Porres	Lima, Perú	1	Perú	Perú	Perú	Autofinanciado	1	Epi Info	No					0	1	1	0	1	1	0	0	0	0	0	0	1	1	0	0	0	0	0	0	0
Revista del cuerpo médico	2022	4	Conductas sexuales de riesgo y pornografía en una población de adultos de Perú	https://doi.org/10.35434/rcmhnaaa.2022.154.1664	1	1	1	1	2022-09-02	2022-12-17	106	Transversal	Salud pública	6	Universidad Nacional Pedro Ruiz Gallo	Lambayeque, Perú	1	Perú	Perú	Perú	Autofinanciado	1	Excel y InfoStat	No					0	1	1	0	1	1	0	0	0	0	0	0	1	0	0	0	0	0	0	0	0
Revista del cuerpo médico	2021	1	Factores de riesgo para infección por pseudomonas aeruginosa multirresistente en pacientes con neumonía asociada a ventilación mecánica de la unidad de cuidados intensivos. Estudio multicéntrico	https://cmhnaaa.org.pe/ojs/index.php/rcmhnaaa/article/view/862	1	1	1	1	2021-01-10	2021-03-30	79	casos-controles	Clínico	4	Universidad Privada Antenor Orrego	Trujillo, Perú	1	Perú	Perú	Perú	Autofinanciado	1	Excel y SPSS	No					0	1	1	0	0	0	0	0	0	0	0	0	1	0	0	0	0	0	0	0	0
Revista del cuerpo médico	2021	1	Factores asociados a seropositividad para SARS-CoV-2 en pacientes atendidos en un hospital de zona altoandina peruana	https://cmhnaaa.org.pe/ojs/index.php/rcmhnaaa/article/view/1140	1	1	1	1	2021-05-17	2021-09-06	112	Transversal	Clínico	5	Universidad Ricardo Palma	Lima, Perú	1	Perú	Perú	Perú	Autofinanciado	1	Stata	No					0	1	1	0	1	1	0	0	1	1	0	0	1	0	1	1	0	0	0	0	0
Revista del cuerpo médico	2022	1	Duración del dolor preoperatorio y retorno laboral después de una microdiscectomía lumbar en un Hospital del Seguro Social Lima, Peru	https://cmhnaaa.org.pe/ojs/index.php/rcmhnaaa/article/view/888	1	1	1	1	2021-09-08	2022-12-27	475	Transversal	Clínico	2	Hospital Nacional Guillermo Almenara Irigoyen	Lima, Perú	1	Perú	Perú	Perú	Autofinanciado	1	SPSS	No					0	1	1	0	1	1	0	0	1	1	0	Kolmogorov-Smirnov	1	0	1	1	0	0	0	0	0
Revista del cuerpo médico	2022	4	Diabetes mellitus tipo 2 e hipertensión arterial como predictores de neumonía adquirida en la comunidad en adultos mayores peruanos con cáncer	https://doi.org/10.35434/rcmhnaaa.2022.154.1560	1	1	1	1	2022-06-20	2022-11-06	139	Cohorte prospectiva	Clínico	5	Universidad Científica del Sur	Lima, Perú	1	Perú	Perú y Colombia	Perú	Autofinanciado	1	Stata	No					0	1	1	0	1	1	0	0	0	0	0	0	1	1	1	0	0	0	0	0	0
Revista del cuerpo médico	2021	3	Factores asociados a mortalidad en enfermedad SARS-CoV-2 grave de un hospital peruano	https://cmhnaaa.org.pe/ojs/index.php/rcmhnaaa/article/view/1245	1	1	1	1	2021-05-15	2021-08-21	98	Transversal	Clínico	13	Universidad Nacional Mayor de San Marcos	Lima, Perú	1	Perú	Perú	Perú	Autofinanciado	1	SPSS	Sí, tamaño de muestra	0	1	1	0	0	1	1	0	1	1	0	0	0	0	0	Kolmogorov-smirnov	1	0	0	1	0	0	0	0	0
RGP	2021	3	Prevalencia comparativa de pólipos adenomatosos en personas de 45 a 49 años y en mayores de 50 años en una población colombiana: estudio de casos y controles	https://revistagastroperu.com/index.php/rgp/article/view/1307	1	1	1	1	2021-06-21	2021-09-14	85	casos-controles	Clínico	4	Hospital Internacional de Colombia	Santander, Colombia	0	Colombia	Colombia	Colombia	Autofinanciado	1	Epidat y STATA	No					0	0	1	1	1	1	0	0	0	0	0	0	1	1	0	0	0	0	0	0	0
RGP	2021	1	Score Psicométrico para Encefalopatía Hepática y EncephalApp en el diagnóstico de la encefalopatía hepática encubierta en Cuba	https://revistagastroperu.com/index.php/rgp/article/view/1239	1	1	1	1	2021-02-28	2021-04-01	32	Transversal	Clínico	1	Hospital Universitario “Dr. Celestino Hernández Robau”.	Santa Clara, Villa Clara, Cuba	0	Cuba	Cuba	Cuba	Autofinanciado	0	0	No					0	1	1	1	1	1	0	0	0	0	1	0	1	0	1	0	0	0	0	0	0
RGP	2021	2	Cálculos complejos o difíciles en la endoscopia de vía biliar (CPRE): dilatación con balones de gran diámetro y otros métodos de manejo. Experiencia acumulada en un centro endoscópico de referencia 2009-2018	https://revistagastroperu.com/index.php/rgp/article/view/1285	1	1	1	1	2021-03-11	2021-06-21	102	Transversal	Clínico	5	Clínica Ricardo Palma	Lima, Perú	1	Perú	Perú	Perú	Autofinanciado	1	Excel y XLSTAT	No					0	1	1	0	1	0	0	0	0	0	1	0	0	1	0	0	0	0	0	0	0
RGP	2022	3	Presencia de ansiedad y depresión en pacientes de consulta externa de gastroenterología en Lima Metropolitana	https://revistagastroperu.com/index.php/rgp/article/view/1340	1	1	1	1	2022-03-11	2022-06-26	107	Transversal	Clínico	2	Hospital Maria Auxiliadora	Lima, Perú	1	Perú	Perú	Perú	Autofinanciado	1	Jamovi	No					0	1	1	0	1	0	0	0	0	0	0	0	1	0	0	0	0	0	0	0	0
RGP	2021	2	Comparación de la anastomosis cervical manual versus mecánica en una serie prospectiva de pacientes con esofagectomía por cáncer	https://revistagastroperu.com/index.php/rgp/article/view/1268	1	1	1	1	2021-04-27	2021-06-21	55	Cohorte retrospectiva	Clínico	7	Universidad de Antioquia	Medellín, Colombia	0	Colombia	Colombia	Colombia	Autofinanciado	1	SPSS	No					0	1	1	0	1	0	0	0	1	0	1	0	1	1	0	1	1	0	0	0	0
RGP	2022	4	Cribado de cáncer de páncreas en la práctica clínica: es el momento de la prevención	https://revistagastroperu.com/index.php/rgp/article/view/1373	1	1	1	1	2022-05-30	2022-12-14	198	Transversal	Clínico	6	Hospital Universitario Infanta Leonor	Madrid, España	0	España	España	España	No reportan	1	SPSS	No					0	1	1	0	1	1	0	0	0	0	0	0	1	1	1	1	0	0	0	0	0
RGP	2022	1	Perfil clínico-patológico de pacientes con cáncer hepatobiliar en dos hospitales de referencia en Lima, Perú	https://revistagastroperu.com/index.php/rgp/article/view/1380	1	1	1	1	2021-08-10	2022-02-10	184	Transversal	Clínico	9	Universidad Peruana Cayetano Heredia	Lima, Perú	1	Perú	USA	Perú	Autofinanciado	1	Stata	No					0	1	1	0	1	1	0	0	0	0	0	No especifican	1	1	1	1	1	1	0	0	0
RGP	2021	1	Utilidad de la escala PANC 3 como predictor de severidad en pacientes con pancreatitis aguda	https://revistagastroperu.com/index.php/rgp/article/view/1240	1	1	1	1	2021-03-26	2021-03-31	5	Transversal	Clínico	2	Universidad Privada Antenor Orrego	Trujillo, Perú	1	Perú	Perú	Perú	Autofinanciado	1	Excel y SPSS	No					0	1	1	0	0	0	0	0	1	1	0	0	1	0	0	1	0	0	0	0	1
RGP	2021	4	Utilidad diagnóstica de la colonoscopia y evaluación histológica en el estudio de pacientes con diarrea crónica	https://revistagastroperu.com/index.php/rgp/article/view/1249	1	1	1	1	2021-08-08	2021-12-20	134	Transversal	Clínico	6	Fundación Universitaria Sanitas	Bogotá, Colombia	0	Colombia	Colombia	Colombia	Autofinanciado	0	0	No					0	1	1	0	0	0	0	0	1	1	1	Shapiro Wilk y método gráfico	1	1	0	1	0	0	0	0	0
RGP	2021	3	Eficacia y seguridad del concentrado liofilizado de Zea mays morado en la prevención de formación de pólipos colónico	https://revistagastroperu.com/index.php/rgp/article/view/1308	1	1	1	1	2021-08-14	2021-09-14	31	casos-controles	Clínico	3	Hospital Nacional Edgardo Rebagliati Martins	Lima, Perú	1	Perú	Perú	Perú	Autofinanciado	1	SPSS, Rstudio excel	No					0	1	1	0	1	1	0	0	0	0	1	0	1	0	0	0	0	0	0	0	0
RGP	2022	1	Evaluación de un test del aliento con carbono 13 para el diagnóstico de Helicobacter pylori Test del aliento con carbono 13 para H. pylori	https://revistagastroperu.com/index.php/rgp/article/view/1341	1	1	1	1	2022-01-11	2022-03-21	69	Transversal	Clínico	5	Universidad Peruana Cayetano Heredia	Lima, Perú	1	Perú	Perú	Perú	Autofinanciado	1	Stata	No					0	1	1	0	1	1	0	0	1	1	0	0	0	0	0	1	0	0	0	1	0
RGP	2021	3	Asociación entre el tipo de papila duodenal mayor y canulación biliar difícil en centro terciario privado	https://revistagastroperu.com/index.php/rgp/article/view/1255	1	1	1	1	2021-08-23	2021-09-27	35	Transversal	Clínico	7	Hospital Nacional Hipólito Unanue	Lima, Perú	1	Perú	Brasil	Perú	Autofinanciado	1	Stata	Sí, tamaño de muestra	1	0	0	0	0	1	1	0	1	1	0	0	0	0	1	0	1	1	1	0	0	0	0	0	0
RGP	2022	1	Características de la infección de Helicobacter pylori en un hospital privado de Lima, experiencia del 2019 y revisión de la literatura	https://revistagastroperu.com/index.php/rgp/article/view/1339	1	1	1	1	2022-02-07	2022-03-21	42	Transversal	Clínico	10	Clínica Delgado	Lima, Perú	1	Perú	Perú	Perú	Autofinanciado	1	Stata	No					0	1	1	0	1	1	0	0	0	0	0	0	0	0	0	0	0	0	0	0	0
RGP	2021	1	Epidemiology and associated factors of irritable bowel syndrome in an Andean community from Peru	https://revistagastroperu.com/index.php/rgp/article/view/1236	1	1	1	1	2021-02-04	2021-03-01	25	Transversal	Salud pública	4	Hospital Nacional Cayetano Heredia	Lima, Perú	1	Perú	Perú	Perú	Autofinanciado	1	Stata	No					0	1	1	0	1	0	0	0	0	0	0	0	1	0	1	0	0	0	0	0	0
RGP	2022	1	Open versus minimally invasive sphincter-sparing surgery for rectal cancer: a single-center retrospective cohort study in Peru	https://revistagastroperu.com/index.php/rgp/article/view/1337	1	1	1	1	2022-02-02	2022-03-21	47	Cohorte retrospectiva	Clínico	8	Instituto Nacional de Enfermedades Neoplásicas	Lima, Perú	1	Perú	Perú	Perú	Autofinanciado	1	R Studio	No					0	1	1	0	1	1	0	0	1	1	0	0	0	1	0	1	0	0	0	0	0
RGP	2021	1	Seroprevalencia de hepatitis B en población adulta de un distrito de Cajamarca	https://revistagastroperu.com/index.php/rgp/article/view/1238	1	1	1	1	2020-11-03	2021-03-01	118	Transversal	Salud pública	6	Universidad Científica del Sur	Lima, Perú	1	Perú	Perú	Perú	Autofinanciado	1	SPSS	No					0	1	1	0	1	0	0	0	0	0	0	0	0	0	0	0	0	0	0	0	0
RGP	2022	2	Transaminasas normales en pacientes obesos con esteatohepatitis metabólica asociada (MASH): una cohorte de pacientes peruanos	https://revistagastroperu.com/index.php/rgp/article/view/1376	1	1	1	1	2022-06-08	2022-06-27	19	Transversal	Clínico	6	Universidad Peruana Cayetano Heredia	Lima, Perú	1	Perú	Perú	Perú	Autofinanciado	1	SPSS	No					0	1	1	0	1	1	0	0	1	1	0	0	1	0	1	1	0	0	0	0	0
RGP	2021	2	Alteration in liver function tests among patients hospitalized for COVID-19: a multicentric study in Peru	https://revistagastroperu.com/index.php/rgp/article/view/1284	1	1	1	1	2021-06-07	2021-06-21	14	Transversal	Clínico	11	Universidad Peruana Cayetano Heredia	Lima, Perú	1	Perú	Perú	Perú	Autofinanciado	1	Excel y SPSS	No					0	1	1	0	0	0	0	0	0	0	0	0	1	0	0	1	0	0	0	0	0
RGP	2021	2	Infección por Helicobacter pylori y relación con hallazgos endoscópicos en pacientes atendidos en un centro endoscópico de referencia en Panamá	https://revistagastroperu.com/index.php/rgp/article/view/1269	1	1	1	1	2020-11-29	2021-06-21	204	Transversal	Clínico	2	Hospital Santo Tomás	Panamá, República de Panamá	0	Panamá	Panamá	Panamá	Autofinanciado	1	Stata	No					0	1	1	0	0	0	0	0	1	1	0	Kolmogorov-Smirnov	1	1	0	0	0	0	0	0	0
RGP	2022	2	Patrones de detección de Helicobacter pylori y lesiones relacionadas mediante protocolo Sydney en una población de Antioquia, Colombia	https://revistagastroperu.com/index.php/rgp/article/view/1377	1	1	1	1	2022-06-13	2022-06-27	14	Transversal	Clínico	9	Universidad CES	Medellín, Colombia	0	Colombia	Colombia	Colombia	Autofinanciado	1	SPSS	Sí, tamaño de muestra	1	1	1	1	0	1	1	0	0	0	0	0	0	0	0	Kolmogorov-smirnov	1	0	0	1	0	0	0	0	0
RMEYSP	2021	4	COVID-19 Y ADULTOS MAYORES: COMPARACIÓN ESPACIOTEMPORAL ENTRE MORTALIDAD Y VACUNACIÓN EN LA PROVINCIA DE BUENOS AIRES, ARGENTINA	https://rpmesp.ins.gob.pe/index.php/rpmesp/article/view/9378/4623	1	1	1	1	2021-08-30	2021-12-01	93	Ecológico	Salud pública	2	Universidad Nacional de Lanús	Remedios de Escalada, Argentina	0	Argentina	Argentina	Argentina	Autofinanciado	1	SaTScan	No					0	1	1	0	0	0	0	0	0	0	0	0	0	0	0	0	0	0	0	0	0
RMEYSP	2021	4	Incidence, mortality and survival of endometrial cancer in Manizales, Colombia 2003-2017	https://rpmesp.ins.gob.pe/index.php/rpmesp/article/view/8892	1	1	1	1	2021-07-09	2021-11-24	138	Cohorte retrospectiva	Clínico	3	Universidad de Caldas	Manizales, Colombia	0	Colombia	Colombia	Colombia	Universidad de Caldas y el Instituto Nacional de Cancerología de Colombia	1	Stata	No					0	1	1	0	1	1	0	0	0	0	1	0	1	0	0	0	0	0	0	0	0
RMEYSP	2022	2	Conocimientos sobre donación de sangre en pacientes de un hospital de Amazonas, Perú	https://rpmesp.ins.gob.pe/index.php/rpmesp/article/view/10829	1	1	1	1	2022-02-16	2022-05-18	91	Transversal	Salud pública	2	Hospital El Buen Samaritano	Amazonas, Perú	1	Perú	Perú	Perú	Autofinanciado	1	Stata	Sí, tamaño de muestra	1	0	0	0	0	1	1	0	1	1	0	0	0	0	0	0	1	0	1	0	0	0	0	1	0
RMEYSP	2022	4	Síndrome metabólico postrasplante hepático en pacientes del Centro Especializado San Vicente Fundación, Rionegro, Antioquia, Colombia, 2013-2017	https://rpmesp.ins.gob.pe/index.php/rpmesp/article/view/11992	1	1	1	1	2022-09-02	2022-12-14	103	Transversal	Clínico	6	Fundación Universitaria San Martín	Sabaneta, Colombia	0	Colombia	Colombia	Colombia	Fundación Universitaria San Martín y del Centro Especializado San Vicente Fundación, Rionegro, Colombia	1	OpenEpi	No					0	1	1	0	0	0	0	0	0	0	0	0	1	1	0	0	0	0	0	0	0
RMEYSP	2021	1	Características clínicas y respuesta al recambio plasmático terapéutico en los pacientes con síndrome de Guillain Barré	https://rpmesp.ins.gob.pe/index.php/rpmesp/article/view/6233	1	1	1	1	2020-08-02	2020-12-02	122	Cohorte retrospectiva	Clínico	5	Instituto Nacional de Ciencias Neurológicas	Lima, Perú	1	Perú	Perú	Perú	Autofinanciado	1	SPSS	No					0	1	1	0	1	1	0	0	1	1	0	Shapiro Wilk	1	1	0	1	0	0	0	0	0
RMEYSP	2022	4	Identificación de enterobacterias multirresistentes a antibióticos en muestras de heces de lactantes residentes en Talara, Piura, Perú	https://rpmesp.ins.gob.pe/index.php/rpmesp/article/view/11870	1	1	1	1	2022-07-20	2022-10-26	98	Transversal	Salud pública	3	Universidad de Piura	Lima, Perú	1	Perú	Perú, Argentina	Perú	Facultad de Medicina de la Universidad de Piura y la empresa Enel Perú	1	SPSS	No					0	1	1	0	1	1	0	0	0	0	0	0	0	1	1	0	0	0	0	0	0
RMEYSP	2021	4	Prevalence of arterial hypertension and cardiovascular risk factors in a rural population exposed to arsenic in Argentina	https://rpmesp.ins.gob.pe/index.php/rpmesp/article/view/9402	1	1	1	1	2021-09-02	2021-12-09	98	Transversal	Salud pública	8	Universidad Nacional de Tucumán	Tucumán, Argentina	0	Argentina	Argentina	Argentina	Universidad Nacional de Tucumán	1	SPSS	Sí, tamaño de muestra	1	0	1	0	0	1	1	1	1	1	0	0	0	0	1	Kolmogorov-Smirnov	1	0	1	0	0	0	0	0	0
RMEYSP	2022	4	Satisfacción del personal de salud y pacientes sobre un servicio de telesalud de un hospital de Perú	https://rpmesp.ins.gob.pe/index.php/rpmesp/article/view/11287	1	1	1	1	2022-05-06	2022-11-09	187	Transversal	Salud pública	7	Universidad Nacional de San Agustín de Arequipa	Arequipa, Perú	1	Perú	Perú	Perú	Autofinanciado	1	Stata	Sí, tamaño de muestra	1	0	0	0	0	1	1	0	1	0	0	0	0	0	0	0	1	1	0	1	0	0	0	0	0
RMEYSP	2021	4	Prevalence of infection markers and associated factors in donors of a peruvian blood bank	https://rpmesp.ins.gob.pe/index.php/rpmesp/article/view/9286	1	1	1	1	2021-09-07	2021-11-17	71	Transversal	Clínico	8	Hospital Nacional Daniel Alcides Carrión	Callao, Perú	1	Perú	Perú	Perú	Autofinanciado	1	Stata	No					0	1	1	0	0	0	0	0	1	1	0	Shapiro Wilk	1	1	0	1	0	0	0	0	0
RMEYSP	2022	4	Correlación y concordancia del índice de masa corporal con el perímetro abdominal y el índice cintura-talla en adultos peruanos de 18 a 59 años	https://rpmesp.ins.gob.pe/index.php/rpmesp/article/view/11932	1	1	1	1	2022-08-02	2022-11-23	113	Transversal	Salud pública	2	Universidad Nacional Agraria La Molina	Lima, Perú	1	Perú	Perú	Perú	Autofinanciado	1	Stata	Sí, tamaño de muestra	1	0	0	0	0	1	1	1	1	1	0	0	0	0	0	0	1	0	0	0	0	0	0	0	0
RMEYSP	2021	1	Videos para mejorar las habilidades prácticas y conocimientos de cuidadores de pacientes con accidente cerebrovascular	https://rpmesp.ins.gob.pe/index.php/rpmesp/article/view/6130	1	1	1	1	2020-07-04	2021-02-03	214	Cuasiexperimental	Clínico	2	Universidad Peruana Cayetano Heredia	Lima, Perú	1	Perú	Perú	Perú	Autofinanciado	1	Stata	Sí, tamaño de muestra	1	1	1	0	0	1	1	0	1	1	0	0	0	0	0	Shapiro Wilk	0	0	1	0	0	0	0	0	0
RMEYSP	2021	1	Virus respiratorios y características clínico-epidemiológicas en los episodios de infección respiratoria aguda	https://rpmesp.ins.gob.pe/index.php/rpmesp/article/view/6346	1	1	1	1	2020-08-18	2020-12-02	106	Transversal	Clínico	4	Instituto Nacional del Niño San Borja	Lima, Perú	1	Perú	Perú	Perú	Autofinanciado	1	Stata	No					0	1	1	0	0	0	0	0	1	1	0	Distribución asimétrica	1	0	0	1	0	0	0	0	0
RMEYSP	2021	2	Cáncer en personas que viven con VIH-SIDA en un hospital público de referencia en Perú	https://rpmesp.ins.gob.pe/index.php/rpmesp/article/view/6341	1	1	1	1	2020-08-13	2021-03-12	211	Transversal	Clínico	5	Instituto de Medicina Tropical “Alexander von Humboldt”, Universidad Peruana Cayetano Heredia	Lima, Perú	1	Perú	Perú	Perú	Programa de Capacidades Avanzadas en Investigación de AIDS en Perú - 5D43TW009763-05	1	Stata	No					0	1	1	0	0	0	0	0	1	1	0	0	1	0	0	1	0	0	0	0	0
RMEYSP	2022	2	Prevalencia y tendencias de tabaquismo activo y pasivo en adolescentes peruanos	https://rpmesp.ins.gob.pe/index.php/rpmesp/article/view/11233	1	1	1	1	2022-04-22	2022-06-30	69	Transversal	Salud pública	3	CRONICAS Centro de Excelencia en Enfermedades Crónicas,	Lima, Perú	1	Perú	Perú	Perú	Wellcome Trust	1	Stata	No					0	1	1	1	1	1	0	0	0	0	1	0	1	0	0	0	0	0	0	0	0
RMEYSP	2022	3	Cambios en las características clínicas y desenlaces de pacientes hospitalizados por COVID-19 durante dos años de pandemia: experiencia en un hospital venezolano	https://rpmesp.ins.gob.pe/index.php/rpmesp/article/view/11195	1	1	1	1	2022-04-17	2022-09-13	149	Cohorte retrospectiva	Clínico	24	Hospital Centro Médico de Caracas	Caracas, Venezuela	0	Venezuela	Venezuela	Venezuela	Autofinanciado	1	Statistica	No					0	1	1	0	1	1	0	0	1	1	0	0	1	0	0	0	0	0	0	1	0
RMEYSP	2021	2	Situación de la comorbilidad tuberculosis y diabetes en personas adultas en el Perú, 2016-2018	https://rpmesp.ins.gob.pe/index.php/rpmesp/article/view/6764	1	1	1	1	2020-11-17	2021-06-02	197	Cohorte retrospectiva	Salud pública	5	Instituto de Medicina Tropical “Alexander von Humboldt”, Universidad Peruana Cayetano Heredia	Lima, Perú	1	Perú	Perú, Reino Unido	Perú	Autofinanciado	1	Stata	No					0	1	1	0	0	0	0	0	1	1	0	0	1	0	0	1	0	0	0	0	0
RMEYSP	2021	1	Velocidad de progresión de la enfermedad como predictor de severidad en el síndrome de Guillain-Barré	https://rpmesp.ins.gob.pe/index.php/rpmesp/article/view/5106	1	1	1	1	2020-01-17	2020-11-04	292	Cohorte prospectiva	Clínico	4	Universidad Nacional del Centro del Perú	Huancayo, Perú	1	Perú	Perú	Perú	Autofinanciado	1	Stata	No					0	1	1	0	1	0	0	0	0	0	1	0	1	1	1	0	0	0	0	0	0
RMEYSP	2022	2	Factores de riesgo de ingreso a unidad de cuidados intensivos o mortalidad en adultos hospitalizados por COVID-19 en altura	https://rpmesp.ins.gob.pe/index.php/rpmesp/article/view/10721	1	1	1	1	2022-01-29	2022-05-18	109	Cohorte retrospectiva	Clínico	4	Universidad Peruana de Ciencias Aplicadas	Lima, Perú	1	Perú	Perú	Perú	Autofinanciado	1	Stata	Sí, tamaño de muestra	1	1	1	1	0	1	1	0	1	1	0	0	1	1	0	0	1	1	0	1	0	0	0	0	0
RMEYSP	2021	2	Factores asociados a mortalidad de adultos mayores hospitalizados en un servicio de Medicina Interna	https://rpmesp.ins.gob.pe/index.php/rpmesp/article/view/6982	1	1	1	1	2020-12-30	2021-05-26	147	Cohorte prospectiva	Clínico	3	Hospital Nacional Hipólito Unanue	Lima, Perú	1	Perú	Perú	Perú	Autofinanciado	1	Stata	Sí, tamaño de muestra	1	1	1	1	0	1	1	0	1	0	0	0	1	1	0	0	1	1	1	1	0	0	0	0	0
RMEYSP	2021	1	Incidencia y factores de riesgo de infecciones del torrente sanguíneo asociadas a catéter central	https://rpmesp.ins.gob.pe/index.php/rpmesp/article/view/5108	1	1	1	1	2020-01-16	2020-11-10	299	Cohorte prospectiva	Clínico	4	Universidad Peruana Cayetano Heredia	Lima, Perú	1	Perú	Perú	Perú	Autofinanciado	1	Stata	No					0	1	1	0	1	1	0	0	1	1	0	0	1	0	1	1	0	0	0	0	0
RMEYSP	2022	4	Conocimiento de estudiantes de salud sobre alimentación saludable y factores asociados al entorno universitario	https://rpmesp.ins.gob.pe/index.php/rpmesp/article/view/11349	1	1	1	1	2022-05-17	2022-11-23	190	Transversal	Salud pública	8	Universidad de Fortaleza	Ceará, Brasil	0	Brasil	Brasil	Brasil	Fundación Cearense de Apo-yo al Desarrollo Científico y Tecnológico - Funcap, Beca de Iniciación Científica del Consejo Nacional de Desarrollo Científico y Tecnológico (CNPq) y de la Fundación Edson Queiroz - Universidad de Fortaleza	1	SPSS	Sí, tamaño de muestra	1	1	0	0	0	1	1	0	0	0	0	0	0	0	0	0	1	0	0	0	0	0	0	0	0
RMEYSP	2021	2	Factores asociados a la no utilización de servicios de salud en personas LGBTI de Perú	https://rpmesp.ins.gob.pe/index.php/rpmesp/article/view/6149	1	1	1	1	2020-07-08	2021-02-03	210	Transversal	Salud pública	6	Universidad de San Martín de Porres	Chiclayo, Perú	1	Perú	Perú	Perú	Autofinanciado	1	Stata	No					0	1	1	0	0	0	0	0	1	1	0	0	0	0	0	0	0	0	0	0	0
RMEYSP	2022	1	Diabetes mellitus tipo 2 y características del sueño: un estudio poblacional en Tumbes, Perú	https://rpmesp.ins.gob.pe/index.php/rpmesp/article/view/10755	1	1	1	1	2022-02-02	2022-03-30	56	Transversal	Clínico	3	Universidad Científica del Sur	Lima, Perú	1	Perú	Perú	Perú	Autofinanciado	1	Stata	Sí, tamaño de muestra	1	0	1	0	0	1	1	1	1	1	0	1	0	0	0	0	1	0	0	0	0	0	0	0	0
RMEYSP	2022	3	Cambios comparativos en la asistencia de pacientes al servicio de emergencia durante la primera ola en el Hospital de Emergencias Pediátricas entre el 2019 y 2020	https://rpmesp.ins.gob.pe/index.php/rpmesp/article/view/11245	1	1	1	1	2022-05-20	2022-09-13	116	Transversal	Salud pública	5	Universidad Peruana de Ciencias Aplicadas	Lima, Perú	1	Perú	Perú	Perú	Autofinanciado	1	Stata	No					0	1	1	0	0	0	0	0	0	0	0	0	1	0	0	0	0	0	0	0	0
RMEYSP	2021	3	Prevalencia y factores asociados a la intención de vacunarse contra la COVID-19 en el Perú	https://rpmesp.ins.gob.pe/index.php/rpmesp/article/view/7446	1	1	1	1	2021-02-23	2021-07-14	141	Transversal	Salud pública	8	Universidad Privada San Juan Bautista	Lima, Perú	1	Perú	Perú, Bélgica, Colombia, Estados Unidos	Perú	Autofinanciado	1	Stata	No					0	1	1	1	0	0	0	0	0	0	0	0	1	0	0	0	0	0	0	0	0
RMEYSP	2021	2	Factores asociados a la percepción de vulnerabilidad al VIH en mujeres transgénero de tres ciudades de Colombia	https://rpmesp.ins.gob.pe/index.php/rpmesp/article/view/6043	1	1	1	1	2020-06-17	2021-03-12	268	Transversal	Salud pública	6	Universidad CES	Medellín, Colombia	0	Colombia	Colombia	Colombia	Fondo Mundial de lucha contra el sida, tbc y malaria de Enteterritorio y la Universidad CES.	1	SPSS	0					0	1	1	0	1	0	0	0	0	0	0	0	1	0	0	0	0	0	0	0	0
RMEYSP	2021	4	Association between the need for palliative care and chronic diseases in patients treated in a peruvian hospital	https://rpmesp.ins.gob.pe/index.php/rpmesp/article/view/9288	1	1	1	1	2021-07-09	2021-12-09	153	Transversal	Clínico	6	Universidad Científica del Sur	Lima, Perú	1	Perú	Perú	Perú	Autofinanciado	1	Stata	Sí, potencia					0	1	1	0	1	1	0	0	0	0	0	0	1	1	0	1	0	0	0	0	0
RMEYSP	2021	4	Trends in drugs usage for COVID-19 during the first wave of the pandemic in a hospital in Lima, Peru	https://rpmesp.ins.gob.pe/index.php/rpmesp/article/view/8820	1	1	1	1	2021-07-03	2021-11-03	123	Transversal	Clínico	6	Hospital Nacional Dos de Mayo	Lima, Perú	1	Perú	Perú	Perú	Autofinanciado	1	Stata	Sí, tamaño de muestra	1	0	0	0	0	1	1	0	0	0	0	0	1	1	0	0	0	0	0	0	0	0	0	0	0
RMEYSP	2021	1	Características de las concentraciones elevadas de yoduria en escolares y adolescentes de Colombia	https://rpmesp.ins.gob.pe/index.php/rpmesp/article/view/5793	1	1	1	1	2020-05-14	2020-10-28	167	Transversal	Salud pública	3	Instituto Nacional de Salud	Bogotá, Colombia	0	Colombia	Colombia	Colombia	Instituto Nacional de Salud, Ministerio de Salud y protección Social, Universidad Nacional de Colombia, Prosperidad Social e Instituto Colombiano de Bienestar Familiar	0	0	No					0	1	1	1	0	0	0	0	1	1	1	Kolmogorov-Smirnov	0	0	0	1	0	0	0	0	0
RMEYSP	2021	1	Factores asociados a complicaciones prequirúrgicas en pacientes con equinococosis quística de áreas endémicas del Perú	https://rpmesp.ins.gob.pe/index.php/rpmesp/article/view/5295	1	1	1	1	2020-02-25	2020-09-23	211	casos-controles	Clínico	5	Universidad Peruana Cayetano Heredia	Lima, Perú	1	Perú	Perú	Perú	CDC, Minsa	1	Stata	Sí, tamaño de muestra	1	1	1	1	0	1	1	0	0	0	0	0	1	1	0	Shapiro Wilk	1	1	0	1	0	0	0	0	0
RMEYSP	2021	4	Ocular manifestations of toxocariasis in schoolchildren from the state from the Anzoátegui state in Venezuela	https://rpmesp.ins.gob.pe/index.php/rpmesp/article/view/9322	1	1	1	1	2021-08-17	2021-11-17	92	Transversal	Salud pública	5	Universidad de Oriente	Anzoátegui, Venezuela	0	Venezuela	Venezuela	Venezuela	Universidad de Carobobo, Venezuela	1	Stata	Sí, tamaño de muestra	1	1	0	0	0	1	1	0	0	0	0	0	0	0	1	0	1	1	0	0	0	0	0	0	0
RMEYSP	2021	2	Hallazgos tomográficos pulmonares asociados a severidad y mortalidad en pacientes con la COVID-19	https://rpmesp.ins.gob.pe/index.php/rpmesp/article/view/6562	1	1	1	1	2020-10-12	2021-03-03	142	Cohorte retrospectiva	Clínico	6	Hospital Nacional Edgardo Rebagliati Martins	Lima, Perú	1	Perú	Perú	Perú	Autofinanciado	1	Stata	No					0	1	1	0	1	1	0	0	1	1	0	Histogramas y prueba de Jarque Bera	1	1	1	1	0	0	0	0	0
RMEYSP	2022	2	Sobrevida de pacientes en hemodiálisis crónica versus diálisis peritoneal crónica	https://rpmesp.ins.gob.pe/index.php/rpmesp/article/view/10853	1	1	1	1	2022-02-19	2022-06-30	131	Cohorte retrospectiva	Clínico	2	Hospital Víctor Lazarte Echegaray	Trujillo, Perú	1	Perú	Perú	Perú	Autofinanciado	1	SPSS	No					0	1	1	0	0	0	0	0	1	1	0	0	1	0	0	1	0	0	0	0	0
RMEYSP	2021	2	Factores asociados a la muerte por COVID-19 en pacientes admitidos en un hospital público en Tacna, Perú	https://rpmesp.ins.gob.pe/index.php/rpmesp/article/view/7158	1	1	1	1	2021-01-22	2021-04-16	84	Cohorte retrospectiva	Clínico	6	Facultad de Ciencias de la Salud	Tacna, Perú	1	Perú	Perú	Perú	Autofinanciado	1	Stata	No					0	1	1	0	0	0	0	0	1	1	0	Distribución asimétrica	1	1	1	1	0	0	0	0	0
RMEYSP	2022	4	Factores asociados con el tiempo de progresión de la discapacidad en pacientes con esclerosis múltiple	https://rpmesp.ins.gob.pe/index.php/rpmesp/article/view/11433	1	1	1	1	2022-05-31	2022-11-16	169	Transversal	Clínico	7	Universidad CES	Medellín, Colombia	0	Colombia	Colombia	Colombia	Corporación Universitaria Remington y la Universidad CES	1	Stata	No					0	1	1	0	0	0	0	0	1	1	0	Shapiro Wilk	1	0	0	1	0	0	0	0	0
RMEYSP	2021	4	Factors associated with COVID-19 lethality in a hospital in the Cajamarca region in Peru	https://rpmesp.ins.gob.pe/index.php/rpmesp/article/view/8890	1	1	1	1	2021-07-08	2021-12-09	154	Cohorte retrospectiva	Clínico	6	Dirección Regional de Salud Cajamarca	Cajamarca, Perú	1	Perú	Perú	Perú	Dirección Regional de Salud de la Región Cajamarca.	1	Stata	Sí, potencia					0	1	1	0	0	0	0	0	1	1	0	0	1	1	0	1	0	0	0	0	0
RMEYSP	2021	4	Evaluation of the humoral response induced by BBIBP-CorV vaccine by determining neutralizing antibodies in peruvian healthcare personnel	https://rpmesp.ins.gob.pe/index.php/rpmesp/article/view/9244	1	1	1	1	2021-08-09	2021-12-15	128	Transversal	Clínico	10	Universidad Ricardo Palma	Lima, Perú	1	Perú	Perú	Perú	Autofinanciado	1	Stata	Sí, tamaño de muestra	1	0	0	0	0	1	1	0	1	0	0	1	1	1	0	Histograma y pruebas formales	0	0	0	1	0	0	0	0	0
RMEYSP	2022	3	Anticuerpos IgG determinados mediante ELISA desarrollados con antígenos de linajes Wuhan y Lambda en trabajadores de salud vacunados con BBIBP-CORV	https://rpmesp.ins.gob.pe/index.php/rpmesp/article/view/10875	1	1	1	1	2022-02-24	2022-09-07	195	Cohorte prospectiva	Clínico	10	Instituto Nacional de Salud	Lima, Perú	1	Perú	Perú	Perú	Insituto Nacional de Salud del Perú	1	Stata	Sí, tamaño de muestra	1	1	1	0	0	1	1	0	0	0	0	0	1	1	0	0	1	1	0	1	0	0	0	0	0
RMEYSP	2022	3	Perfiles hematológicos en pacientes infectados con malaria en un área endémica del Perú	https://rpmesp.ins.gob.pe/index.php/rpmesp/article/view/11908	1	1	1	1	2022-07-26	2022-09-28	64	Cohorte retrospectiva	Clínico	8	Universidad Nacional de la Amazonía Peruana	Iquitos, Perú	1	Perú	Perú	Perú	R01grant A1064831 del National Institutes of Health/National Institute of Allergy and Infectious Diseas	1	Stata	No					0	1	1	0	0	0	0	0	1	1	1	0	1	0	0	0	0	0	0	1	0
RMEYSP	2021	3	Tasa de incidencia del accidente cerebrovascular en el Perú	https://rpmesp.ins.gob.pe/index.php/rpmesp/article/view/7804	1	1	1	1	2021-04-03	2021-09-08	158	Cohorte retrospectiva	Salud pública	2	CRONICAS Centro de Excelencia en Enfermedades Crónicas,	Lima, Perú	1	Perú	Perú	Perú	Wellcome Trust (214185/Z/18/Z)	1	Stata	No					0	1	0	0	0	0	0	0	0	0	0	0	0	0	0	0	0	0	0	0	0
RMEYSP	2022	1	Intervención educativa basada en estilos de vida para incrementar la proporción de adolescentes libres de componentes del síndrome metabólico en una región altoandina del Perú	https://rpmesp.ins.gob.pe/index.php/rpmesp/article/view/9986	1	1	1	1	2021-11-06	2022-03-21	135	Cuasiexperimental	Salud pública	7	Universidad Nacional de Cajamarca	Cajamarca, Perú	1	Perú	Perú	Perú	Universidad Nacional de Cajamarca	1	SPSS	Sí, potencia					0	1	1	1	1	1	0	0	1	1	0	Kolmogorov-Smirnov	0	0	0	0	1	0	0	0	0
RMH	2022	2	Lesiones de causa externa y su relación con el alcohol en pacientes atendidos en un hospital de emergencia de Lima, Perú	https://revistas.upch.edu.pe/index.php/RMH/article/view/4242	1	1	1	1	2021-07-19	2022-02-10	206	Transversal	Clínico	3	Universidad Peruana Cayetano Heredia	Lima, Perú	1	Perú	Perú	Perú	Autofinanciado	0	0	No					0	1	1	0	0	0	0	0	0	0	0	0	1	0	0	0	0	0	0	0	0
RMH	2022	4	Alteración de la función pulmonar en vendedores informales de gasolina expuestos a sus vapores en Maicao, Colombia	https://revistas.upch.edu.pe/index.php/RMH/article/view/4403	1	1	1	1	2022-02-15	2022-09-29	226	transversal	Clínico	4	Universidad de Cartagena	Cartagena, Colombia	0	Colombia	Colombia	Colombia	Autofinanciado	1	Epi Info	Sí, tamaño de muestra	1	1	0	0	0	1	1	0	1	1	0	0	1	1	0	Kolmogorov-smirnov	1	1	1	1	0	0	0	0	0
RMH	2022	1	Modificaciones de la conducta alimentaria, actividad física y salud mental por la cuarentena COVID-19 en adultos jóvenes	https://revistas.upch.edu.pe/index.php/RMH/article/view/4164	1	1	1	1	2021-04-30	2021-12-09	223	Cohorte retrospectiva	Salud pública	8	Universidad Nacional de Trujillo	Trujillo, Perú	1	Perú	Perú	Perú	Autofinanciado	1	Excel	No					0	1	1	0	0	0	0	0	0	0	0	0	1	0	0	0	0	0	0	0	0
RMH	2021	4	Relación entre el índice urémico y la función renal en pacientes con enfermedad renal crónica y en personas sanas	https://revistas.upch.edu.pe/index.php/RMH/article/view/4118	1	1	1	1	2020-12-14	2021-09-23	283	Transversal	Clínico	2	Hospital Nacional Cayetano Heredia	Lima, Perú	1	Perú	Perú	Perú	Autofinanciado	1	SPSS	Sí, tamaño de muestra	1	0	0	0	0	1	1	0	1	1	0	0	0	0	0	0	0	0	0	0	0	1	0	0	1
RMH	2022	4	Carga doméstica, cuidado de los dependientes y violencia en el hogar durante el confinamiento por la Covid-19	https://revistas.upch.edu.pe/index.php/RMH/article/view/4402	1	1	1	1	2022-04-15	2022-09-29	167	Transversal	Salud pública	1	Universidad Peruana Cayetano Heredia	Lima, Perú	1	Perú	Perú	Perú	Autofinanciado	1	SPSS	No					0	1	1	0	1	0	0	0	0	0	0	0	1	0	0	0	0	0	0	0	0
RMH	2022	2	Ventilación mecánica en pacientes con síndrome de dificultad respiratoria aguda por la Covid-19 en una unidad de cuidados intensivos de Lima, Perú	https://revistas.upch.edu.pe/index.php/RMH/article/view/4241	1	1	1	1	2021-12-17	2022-03-17	90	Cohorte retrospectiva	Clínico	4	Hospital Nacional Cayetano Heredia	Lima, Perú	1	Perú	Perú	Perú	Autofinanciado	1	Stata	No					0	1	1	0	1	1	0	0	0	0	0	0	1	1	1	0	1	0	0	0	0
RMH	2021	4	Mortalidad de pacientes con infección severa por SARS – CoV2 en ventilación mecánica de una unidad de cuidados intensivos de un hospital general de Lima	https://revistas.upch.edu.pe/index.php/RMH/article/view/4117	1	1	1	1	2021-05-17	2021-09-23	129	Cohorte retrospectiva	Clínico	4	Hospital Nacional Cayetano Heredia	Lima, Perú	1	Perú	Perú	Perú	Autofinanciado	1	Stata	No					0	1	1	0	1	1	0	0	0	0	1	0	1	1	1	0	1	0	0	0	0
RMH	2021	1	Características epidemiológicas, clínicas, pre y posnatales de los neonatos, hijos de madre con la Covid-19, y del seguimiento hasta los 14 días post alta, en Lima-Perú	https://revistas.upch.edu.pe/index.php/RMH/article/view/39422	1	1	1	1	2020-10-31	2020-12-30	60	Cohorte retrospectiva	Clínico	9	Universidad Peruana Cayetano Heredia	Lima, Perú	1	Perú	Perú	Perú	Autofinanciado	1	Stata	No					0	1	1	0	1	1	0	0	0	0	1	0	1	1	1	1	0	0	0	0	0
RMH	2021	3	Nefrectomía laparoscópica en un hospital general	https://revistas.upch.edu.pe/index.php/RMH/article/view/4057	1	1	1	1	2020-10-31	2021-06-06	218	Cohorte retrospectiva	Clínico	13	Universidad Peruana Cayetano Heredia	Lima, Perú	1	Perú	Perú	Perú	Autofinanciado	1	Stata	No					0	1	1	0	1	1	0	0	0	0	1	0	1	0	1	0	1	0	0	0	0
RMH	2021	4	Resultados clínicos del tratamiento de pacientes con hernia inguinal unilateral mediante cirugía ambulatoria	https://revistas.upch.edu.pe/index.php/RMH/article/view/4116	1	1	1	1	2020-11-11	2021-09-23	316	Transversal	Clínico	2	Instituto de Cirurgia do Estado de Amazonas	Manaos, Brasil	1	Perú	Brasil	Perú	Autofinanciado	0	0	No					0	1	1	0	1	1	0	0	0	0	0	0	1	1	1	0	0	0	0	0	0
RMH	2022	4	Actividad física de estudiantes universitarios antes y durante el confinamiento por la Covid-19	https://revistas.upch.edu.pe/index.php/RMH/article/view/4404	1	1	1	1	2022-02-10	2022-08-25	196	transversal	Salud pública	2	Universidad Peruana Cayetano Heredia	Lima, Perú	1	Perú	Perú	Perú	Autofinanciado	1	Epi Info	No					0	1	1	0	1	1	0	0	1	1	0	0	1	1	0	1	0	0	0	0	0
RMH	2022	1	Comunicación médico-paciente y satisfacción del usuario en un centro de primer nivel de atención de Lima Metropolitana, Perú	https://revistas.upch.edu.pe/index.php/RMH/article/view/4166	1	1	1	1	2021-02-14	2022-01-27	347	Transversal	Salud pública	3	Universidad Peruana de Ciencias Aplicadas	Lima, Perú	1	Perú	Perú	Perú	Autofinanciado	1	SPSS	Sí, tamaño de muestra	1	0	0	0	0	1	1	0	1	1	0	0	0	0	0	0	1	0	0	0	0	0	0	0	0
RMH	2022	2	Repercusión familiar y apoyo social en familias de pacientes con lesión medular	https://revistas.upch.edu.pe/index.php/RMH/article/view/4243/4797	1	1	1	1	2021-06-15	2022-02-17	247	Transversal	Clínico	1	Instituto Nacional de Rehabilitación “Dra. Adriana Rebaza Flores” AMISTAD PERÚ-JAPÓN	Lima, Perú	1	Perú	Perú	Perú	Instituto Nacional de Rehabilitación “Dra. Adriana Rebaza Flores” AMISTAD PERÚ-JAPÓN	1	Stata	No					0	1	1	0	1	1	0	0	0	0	0	0	1	1	1	0	0	0	0	0	0
RMH	2021	4	Factores asociados con enfermedades no transmisibles en el personal docente y administrativo de una institución universitaria	https://revistas.upch.edu.pe/index.php/RMH/article/view/4119	1	1	1	1	2020-05-01	2021-10-28	545	Transversal	Salud pública	5	Universidad Nacional de Barranca	Lima, Perú	1	Perú	Perú	Perú	Universidad Nacional de Barranca	1	SPSS	Sí, tamaño de muestra	1	0	0	0	0	1	1	0	1	1	0	0	0	0	0	0	1	1	0	0	0	0	0	0	0
RMH	2022	2	Asociación entre satisfacción de los pacientes y motivación del personal de salud en servicios de hospitalización de neurocirugía de un instituto especializado	https://revistas.upch.edu.pe/index.php/RMH/article/view/4244	1	1	1	1	2020-07-03	2022-03-17	622	Transversal	Clínico	2	Instituto Nacional de Ciencias Neurológicas	Lima, Perú	1	Perú	Perú	Perú	Autofinanciado	1	SPSS	No					0	1	1	0	0	0	0	0	0	0	0	0	1	0	0	0	0	0	0	0	0
RNP	2022	4	Relación entre la presencia de síntomas premenstruales y los niveles de depresión medidos con la Escala de Depresión Postnatal de Edimburgo en mujeres con menos de un año postparto	https://revistas.upch.edu.pe/index.php/RNP/article/view/4366	1	1	1	1	2022-10-17	2022-11-30	44	Transversal	Salud pública	3	Universidad Peruana Cayetano Heredia	Lima, Perú	1	Perú	Perú	Perú	autofinanciado	1	Stata	No					0	1	1	0	1	1	0	0	0	0	0	0	0	0	0	0	0	0	0	0	0
RNP	2022	3	Asociación entre años de estudio y síntomas depresivos y ansiosos durante los primeros meses de confinamiento por la pandemia COVID-19, en una muestra de estudiantes de medicina de una universidad privada en Lima, Perú.	https://revistas.upch.edu.pe/index.php/RNP/article/view/4327	1	1	1	1	2022-01-04	2022-05-08	124	Transversal	Salud pública	5	Universidad Peruana Cayetano Heredia	Lima, Perú	1	Perú	Perú, Alemania	Perú	autofinanciado	1	SPSS	No					0	1	1	0	1	1	1	1	0	0	0	0	0	0	0	0	0	0	0	0	0
RNP	2022	1	Las percepciones de crianza materna podrían influenciar las conductas autolesivas en adolescentes con diagnóstico de trastornos de la conducta alimentaria.	https://revistas.upch.edu.pe/index.php/RNP/article/view/4151	1	1	1	1	2021-08-18	2022-01-25	160	Transversal	Clínico	7	Hospital Psiquiátrico Infantil Juan N. Navarro	Ciudad de México, México	0	México	México	México	Fundación Gonzalo Rio Arronte	1	R Studio	No					0	1	1	0	1	1	0	0	0	0	0	Shapiro Wilk	1	0	0	0	0	1	0	0	1
RNP	2022	2	Trastorno de ansiedad generalizada y estrés académico en estudiantes universitarios ecuatorianos durante la pandemia COVID-19.	https://revistas.upch.edu.pe/index.php/RNP/article/view/4226	1	1	1	1	2021-06-22	2022-02-24	247	Transversal	Clínico	4	Pontificia Universidad Católica del Ecuador sede Ambato	Ambato, Ecuador	0	Ecuador	Ecuador	Ecuador	No reportan	1	SPSS	No					0	1	1	0	1	1	0	0	0	0	0	Kolmogorov-Smirnov	0	0	0	0	0	0	0	0	0
RNP	2022	1	Suicidios en el Perú: Descripción epidemiológica a través del Sistema Informático Nacional de Defunciones (SINADEF) en el periodo 2017-2021.	https://revistas.upch.edu.pe/index.php/RNP/article/view/4152	1	1	1	1	2021-11-04	2021-12-07	33	Transversal	Clínico	5	Universidad Nacional del Centro del Perú	Junín, Perú	1	Perú	Perú	Perú	No reportan	1	SPSS	No					0	1	1	0	1	1	0	0	0	0	0	0	1	0	0	0	0	0	0	0	0
RNP	2021	4	Síntomas depresivos, riesgo de abandono y mala adherencia al tratamiento en pacientes con tuberculosis sensible en un centro de salud de Lima, 2016-2020	https://revistas.upch.edu.pe/index.php/RNP/article/view/4135	1	1	1	1	2021-02-02	2021-12-23	324	Cohorte retrospectiva	Clínico	3	Universidad Ricardo Palma	Lima, Perú	1	Perú	Perú	Perú	Autofinanciado	1	SPSS	No					0	1	1	0	1	1	0	0	0	0	1	0	0	0	0	0	0	0	0	0	0
RNP	2022	3	Cerebrovascular disease and mortality in hospitalized patients with COVID-19 in a Latin American country, Peru.	https://revistas.upch.edu.pe/index.php/RNP/article/view/4329	1	1	1	1	2022-02-07	2022-07-12	155	Cohorte retrospectiva	Clínico	6	Clínica Ricardo Palma	Lima, Perú	1	Perú	USA	Perú	Autofinanciado	1	Stata	No					0	1	1	0	0	0	0	0	1	1	0	0	0	1	0	0	1	0	0	0	0
RNP	2021	4	Eventos de vida en la infancia y su relación con el trastorno de estrés postraumático en adultos en Lima Metropolitana.	https://revistas.upch.edu.pe/index.php/RNP/article/view/4131	1	1	1	1	2021-06-10	2021-12-13	186	transversal	Salud pública	4	Universidad Peruana Cayetano Heredia	Lima, Perú	1	Perú	Perú	Perú	No reportan	1	SPSS	No					0	1	1	1	1	0	0	0	0	0	1	0	1	1	0	0	0	0	0	0	0
RNP	2022	3	Aspectos clínicos y factores asociados al estrés postraumático en pacientes adultos de tres ciudades de la sierra peruana.	https://revistas.upch.edu.pe/index.php/RNP/article/view/4330	1	1	1	1	2022-03-08	2022-09-12	188	Transversal	Salud pública	4	Universidad Peruana Cayetano Heredia	Lima, Perú	1	Perú	Perú	Perú	autofinanciado	1	SPSS	No					0	1	1	1	1	1	0	0	0	0	0	0	1	1	0	0	0	0	0	0	0
RNP	2021	2	Frecuencia de alexitimia y factores relacionados en pacientes con fibromialgia tratados en un hospital público de Lima, Perú.	https://revistas.upch.edu.pe/index.php/RNP/article/view/3997	1	1	1	1	2020-07-14	2021-05-29	319	transversal	Clínico	4	Universidad Peruana Cayetano Heredia	Lima, Perú	1	Perú	Perú	Perú	Autofinanciado	1	Stata	Sí, tamaño de muestra	1	1	1	0	0	1	1	0	1	1	0	0	1	1	0	Shapiro Wilk	1	1	1	1	0	0	0	0	0
RNP	2021	4	Factores psicosociales asociados a trastornos depresivos en pacientes del Hospital Central de Nampula, Mozambique	https://revistas.upch.edu.pe/index.php/RNP/article/view/4134	1	1	1	1	2020-03-24	2021-11-23	609	Transversal	Clínico	2	Policlínico Jimmy Hirzel, Bayamo	Granma, Cuba.	0	Cuba	Mozambique	Mozambique	Autofinanciado	1	Epi Info	No					0	1	1	0	1	0	0	0	0	0	1	0	1	0	0	0	0	0	0	0	0
[truncated: 19 more columns]
